# Supplementary material for: Crbn modulates calcium influx by regulating Orai1 during efferocytosis
Source: Nat Commun. 2020 Oct 30;11:5489. doi: 10.1038/s41467-020-19272-0 (PMC7603501; doi:10.1038/s41467-020-19272-0)
Supplement: Supplementary file 9 — Source Data [file 41467_2020_19272_MOESM9_ESM.xlsx]

## Sheet: Figure 1
	Figure 1.a
	Engufing phagocytes (%)				MFI
		Control	Crbn			Control	Crbn
	1	37.5	15.6		1	5.234	3.821
	2	41.2	17.8		2	4.986	4.2136
	3	35.6	13.2		3	5.015	4.576
	Figure 1.b
	Engufing phagocytes (%)					MFI
		WT	Crbn-/-				WT	Crbn-/-
		Control	Control	Crbn			Control	Control	Crbn
	1	23.3	48.6	38.8		1	1.338	1.881	1.629
	2	34.2	55.1	31.5		2	1.166	1.803	1.55
	3	28.1	51.1	33.5		3	1.531	1.816	1.387
	Figure 1.c
	Engufing phagocytes (%)
		WT			Crbn-/-
	Incubation time	5min	15min	30min	5min	15min	30min
	1	25.8	29.3	39.8	32.85	41.85	44.9
	2	23.2	28.95	35.65	37.4	42.65	51.7
	3	25.35	36.4	43.9	29.3	36.5	47.9
	4	29.2	30.9	40.3	33.4	40.3	51.6
	5	26.5	26.4	39.9	32	39.4	49.5
	Figure 1.d
	Engufing phagocytes (%)
		WT			Crbn-/-
	Incubation time	5min	15min	30min	5min	15min	30min
	1	26.432	30.912	30.184	29.456	38.36	41.216
	2	22.656	26.496	25.872	25.248	32.88	35.328
	3	25.85	26.4	30.36	27.7725	30.9225	37.7475
	4	21.15	21.6	24.84	25.1275	27.9775	34.1525
	5	26	31.148	32.552	31.9	36.9	38.05
	6	24	28.752	30.048	26.35	31.45	33.65
	Figure 1.e
	Engufing F4/80 positive cells (%)
		WT	Crbn-/-
	1	39.0836	53.9474
	2	26.009	49.5238
	3	33.125	47.6159
	4	42.6554	32.379
	5	36.5775	55.5556
	6	37.4454	37.6687
	7	20.8092	60.7004
	8	26.9751	46.7241
	9	18.0709	54.5082
	10	26.7232	60.7843
	11	22.3755	51.6529
	12	16.4014	60.5442
	13	20.2825	22.7577
	14	18.0709	28.463
	15	28.4615	28.7829
	16	29.5798	42.1107
	17	37.4026	41.9492
	18	32.5414	39.7765
	19	22.6667	40.636
	20		32.7429
	21		31.564
	Figure 1.f
	Thymic cellularity(%)
		WT		Crbn-/-
	Dex	-	+	-	+
	1	2.39901	1.25963	2.02507	0.486151
	2	2.34448	1.50054	2.76746	0.589016
	3	2.00581	1.2451	2.06113	0.870721
	4	2.24986	1.51622	2.9331	1.17134
	5	1.78003	1.19258	2.59245	1.34118
	6	1.84839	1.29956	2.10667	1.13185
	7	1.77171	1.6936	1.82822	1.48857
	8	1.72571	1.60123	1.96764	1.42324
	9	3.00903	1.56932	2.03352	1.0457
	10	2.74755	1.57845	2.74978
	11	2.41775	1.54233	2.71169
	12	3.18		2.66079
	13	2.18263		2.54215
	14			2.50024
	Figure 1.g
	TUNEL intentsity
		WT		Crbn-/-
		Veh	Dex	Veh	Dex
	1	0.35	10.443	0.308	3.94
	2	0.461	9.331	0.382	5.007
	3	0.224	3.599	1.124	4.999
	4	0.8	10.935	0.199	3.662
	5	0.201	4.899	0.952	4.371
	6	0.046	5.87	1.211	5.049
	7	0.043	6.119	0.216	5.088
	8	0.015	5.642	0.259	3.005
	9	0.418	1.962	0.218	4.32
	10	0.017	5.5	0.113	1.861
	11	0.058		0.15	2.894
	12	0.075		0.161
	Figure 1.h
	% of Annexin V(+) and 7-AAD(+) cells
		WT			Crbn-/-
		Veh	Dex, 4h	Dex, 6h	Veh	Dex, 4h	Dex, 6h
	1	2.61	72.8	79	3.5	69.2	78.6
	2	3.72	70.1	80.5	3.4	74.6	80.1
	3	3.46	72	81.3	3.38	68.6	80
	Figure 1.i
	No. of migrating cells(x102)
		WT			Crbn-/-
		Medium	ATP	ATPγS	Medium	ATP	ATPγS
	1	1	6.17	7.37	0.56	6.96	7.71
	2	0.31	5.72	7.7	1.16	6.39	8.58
	3	0.92	6.29	7.99	0.68	5.86	7.76
	4	1.04	6.76	7.74	0.88	5.73	7.4
	5	0.72	6.16		0.92	6.75

## Sheet: Figure 2
	Figure 2.a
	Binding phagocytes (%)
	# of Apop.thy	WT		Crbn-/-				# of PS beads	WT		Crbn-/-
	0	25.0794	31.2102	30.5648	24.2553			0	23.0769	26.1538	22.0472	27.933
	1	25.7143	24.5223	22.9236	18.7234			1	26.9231	18.4615	22.8346	24.0223
	2	15.873	15.9236	17.9402	17.4468			2	22.3077	15.3846	16.5354	19.5531
	3	13.9682	9.23567	11.6279	11.9149			3	12.3077	10.7692	14.9606	11.7318
	4	7.93651	6.05096	8.9701	8.08511			4	9.23077	9.23077	7.08661	4.46927
	5≥	11.4286	13.0573	11.4187	16.1292			5≥	13.8461	18.4615	16.5354	11.1732
	Figure 2.b
	Fluorescence intensity (A.U.)
		WT		Crbn-/-
	Distance (m)	Mean	SEM	Mean	SEM
	0	8.31808	1.09113	7.39498	0.802351
	0.124	9.25424	1.59426	6.59915	0.816425
	0.248	10.2533	1.63714	7.72483	0.859674
	0.372	10.8738	1.85105	7.88111	0.838427
	0.496	11.2411	1.84609	9.37688	1.0889
	0.62	11.4536	2.2092	10.657	1.2786
	0.744	13.5917	2.37925	9.10746	1.10577
	0.868	14.9146	2.42288	10.7157	1.17104
	0.992	18.4709	3.00288	13.8188	1.7568
	1.116	20.1784	3.4003	16.9669	1.97213
	1.24	19.6687	2.99185	23.6613	3.10497
	1.364	24.2793	3.07169	26.1538	3.53322
	1.488	33.0074	3.93997	31.8529	4.40026
	1.612	35.6556	4.15932	38.6927	4.81672
	1.736	36.7378	3.78373	40.5473	4.52889
	1.86	33.6777	2.65641	41.6196	4.39534
	1.984	32.5739	2.35913	41.6406	3.9001
	2.108	34.1605	2.89472	37.1422	3.21758
	2.232	31.1462	3.45469	35.0754	2.90142
	2.356	29.5245	3.74077	27.4994	1.96038
	2.48	26.2778	3.60029	22.4127	1.9559
	2.604	21.761	3.70178	18.7133	1.67254
	2.728	17.6005	3.3918	15.372	1.46377
	2.852	15.4256	2.40897	13.9931	1.65932
	2.976	11.2032	1.3634	12.6795	1.34612
	3.1	9.92854	1.33289	11.6035	1.34398
	3.224	8.86649	1.17284	10.1158	1.02504
	3.348	8.99192	0.98465	10.3392	1.21501
	3.472	8.44666	0.869043	9.79821	1.03597
	3.596	8.10279	0.898795	9.23608	0.978694
	3.72	7.46743	0.729221	8.3752	0.878276
	3.844	7.13576	0.777178	7.46417	0.641602
	3.968	6.90323	0.768131	7.1871	0.537604
	4.092	7.32978	0.767405	7.47817	0.706094
	4.216	6.8189	1.04033	6.94493	0.65274
	4.34	6.38275	0.793215	6.62361	0.573393
	4.464	6.72132	0.675821	6.62415	0.63848
	4.588	6.09556	0.565526	6.12355	0.610705
	4.712	6.17331	0.489164	6.92159	0.651864
	4.836	5.38915	0.475777	6.81589	0.826211
	4.96	6.35665	0.64654	5.81252	0.532973
	5.084	6.35907	0.613481	6.42836	0.56124
	5.208	6.67193	0.677268	6.23078	0.546301
	5.332	6.20781	0.631401	6.22545	0.62263
	5.456	6.65373	0.923725	7.66871	1.02425
	5.58	6.78835	0.724791	6.69958	0.628516
	5.704	6.70662	0.652325	8.27832	0.992319
	5.828	6.94314	0.668469	7.48488	0.973683
	5.952	6.76854	0.654311	6.64086	0.772993
	6.076	7.23612	0.657338	6.82301	0.694862
	6.2	8.42144	1.03154	7.66288	0.802397
	6.324	8.53773	0.827846	8.64919	1.02291
	6.448	8.79219	0.960204	9.47734	1.29323
	6.572	9.95872	1.22822	9.02894	1.24208
	6.696	9.59719	1.16342	9.51963	1.41335
	6.82	11.4655	1.66661	10.2418	1.75887
	6.944	11.5716	1.75823	11.7981	1.82647
	7.068	14.0196	2.2571	14.7538	2.5237
	7.192	17.0504	3.59283	16.7372	2.39003
	7.316	19.5555	3.97466	16.4416	2.25931
	7.44	23.0009	4.51613	17.9784	1.96738
	7.564	24.7364	3.905	22.5698	2.99357
	7.688	24.9027	3.5878	25.6987	3.1016
	7.812	28.0267	3.36	26.3934	2.98048
	7.936	30.827	3.50534	28.5144	2.81113
	8.06	33.607	2.92842	32.1218	3.17149
	8.184	37.499	3.20411	33.3583	3.25932
	8.308	38.0603	3.17439	32.7877	3.42364
	8.432	32.9816	3.44519	30.4007	3.99677
	8.556	29.0685	3.19087	24.4598	3.677
	8.68	23.3601	2.89869	19.0521	3.298
	8.804	19.5849	2.34814	15.1768	2.58094
	8.928	18.6561	2.22437	11.8336	2.08958
	9.052	18.5761	1.87748	10.1935	1.3472
	9.176	14.9183	1.58172	9.64994	1.21856
	9.3	11.1616	1.3378	8.90498	1.04073
	9.424	9.92238	0.987561	7.30136	0.70653
	9.548	9.45266	1.0986	6.27025	0.590569
	9.672	9.54549	1.17883	7.56628	0.979707
	9.796	9.37881	1.41771	6.94978	0.877456
	9.92	9.19948	1.60972	5.76656	0.556178
	10.044	8.58861	1.577	6.09811	0.729598
	Figure 2.d
	Duration of F-Actin (s)
		WT	Crbn-/-
	1	300	280
	2	720	300
	3	700	300
	4	600	240
	5	580	400
	6	760	560
	7	280	520
	8	300	440
	9	340	280
	10	1000	660
	11	500	360
	12	840	320
	13	880	280
	14	360	220
	15	320	320
	16	420	280
	17	320	200
	18	360	280
	19	480	320
	20	320	360
	21	360	580
	Figure 2.f
	Time required for phagocytic cup closure (s)
		WT	Crbn-/-
	1	280	220
	2	360	500
	3	600	180
	4	520	140
	5	380	500
	6	540	260
	7	560	160
	8	640	180
	9	660	380
	10	100	680
	11	400	240
	12	380	600
	13	420	500
	14	480	240
	15	620	280
	16	480	180
	17	380	400
	18	540	300
	19	420	320
	20		420
	21		440
	Figure 2.g
	Ratio of Fluo3 fluorescence
	Observed time	Representative time	WT				Crbn-/-
	0.7538	0	1	1	1	1	1	1	1	1
	7.461		0.971124	0.951529	0.941581	0.953558	0.941222	0.921604	0.970939	0.973104
	16.4722		1.00841	0.963268	0.951696	0.948064	0.92051	0.906137	0.925025	1.00721
	25.4834		1.00534	0.971945	0.934549	0.95754	0.94936	0.879259	0.890363	1.01869
	34.4946		0.980169	0.935685	0.921713	0.942966	0.874123	0.86586	0.847258	1.00332
	43.4546		1.09756	1.01809	1.02852	1.11072	1.20855	1.3742	1.28108	1.35734
	52.4658		1.2552	1.31731	1.32175	1.45982	1.53123	1.69777	1.63599	1.7111
	61.477	60	1.35181	1.39065	1.40191	1.50575	1.41817	1.58164	1.47465	1.59679
	70.4882		1.29565	1.30579	1.32548	1.42237	1.31536	1.45135	1.41044	1.54207
	79.4482		1.24761	1.2219	1.32149	1.34483	1.27736	1.37861	1.30856	1.44872
	88.4594		1.2336	1.16403	1.16116	1.26415	1.24613	1.34972	1.26613	1.44479
	97.4706		1.17354	1.1335	1.18204	1.20893	1.18776	1.38385	1.28551	1.3981
	106.482		1.13936	1.1619	1.10879	1.22668	1.18498	1.30331	1.28234	1.3988
	115.493		1.14779	1.14136	1.12118	1.24304	1.16351	1.29553	1.2276	1.42758
	124.453		1.13829	1.12214	1.08916	1.26572	1.18113	1.30709	1.25166	1.40064
	133.464		1.15227	1.13271	1.15072	1.24781	1.13091	1.32351	1.27846	1.34982
	142.475		1.19033	1.17284	1.10613	1.2484	1.15444	1.4156	1.28276	1.29977
	151.487		1.18773	1.16554	1.17312	1.24461	1.2086	1.32224	1.33918	1.41492
	160.447		1.15683	1.10953	1.15105	1.25731	1.12951	1.28882	1.21232	1.33576
	169.458		1.16412	1.17873	1.22184	1.25515	1.16021	1.28429	1.236	1.39448
	178.469		1.25308	1.17544	1.22005	1.24033	1.12919	1.30339	1.28602	1.43664
	187.48		1.16204	1.16956	1.17801	1.23706	1.12291	1.29288	1.29052	1.40833
	196.491		1.22452	1.21221	1.21789	1.26412	1.17181	1.28884	1.27647	1.38492
	205.451		1.19077	1.19323	1.1765	1.24037	1.15129	1.27189	1.30311	1.37154
	214.463		1.18765	1.18218	1.17663	1.31218	1.16099	1.30533	1.34469	1.42394
	223.474		1.19495	1.15012	1.22243	1.31658	1.23165	1.33173	1.30779	1.41529
	232.485		1.16964	1.18555	1.16433	1.24184	1.17061	1.33488	1.30392	1.42128
	241.496		1.2155	1.22428	1.17523	1.28468	1.1753	1.30553	1.33132	1.40998
	250.456		1.19975	1.16886	1.15092	1.28793	1.202	1.36288	1.37001	1.40832
	259.467		1.24173	1.1996	1.17309	1.23622	1.16325	1.37232	1.37092	1.3768
	268.479		1.19316	1.2076	1.14529	1.29618	1.20378	1.33974	1.33839	1.44982
	277.49		1.20734	1.19282	1.15331	1.19655	1.22961	1.36449	1.35679	1.45724
	286.45		1.19655	1.18283	1.15054	1.24601	1.21608	1.33217	1.36269	1.4916
	295.461		1.18316	1.17042	1.13148	1.30165	1.24606	1.35661	1.34668	1.45948
	304.472		1.24212	1.12263	1.17165	1.23969	1.24769	1.39041	1.29248	1.47319
	313.483		1.18762	1.17061	1.15236	1.21731	1.24834	1.37588	1.34104	1.43488
	322.495		1.17757	1.17244	1.22357	1.25754	1.21782	1.41774	1.33576	1.46723
	331.455		1.1797	1.18472	1.18026	1.26544	1.21966	1.38063	1.37777	1.49588
	340.466		1.16085	1.12626	1.22356	1.20277	1.272	1.36817	1.32646	1.41369
	349.477		1.1722	1.19052	1.20517	1.30782	1.2976	1.42521	1.36659	1.44115
	358.488		1.15792	1.18172	1.14393	1.28634	1.28801	1.44751	1.34714	1.46405
	367.448		1.20504	1.18176	1.15295	1.25976	1.31207	1.45634	1.40684	1.43043
	376.459		1.15616	1.18031	1.15042	1.30243	1.29786	1.42	1.36005	1.39097
	385.471		1.19216	1.19032	1.2238	1.25733	1.2979	1.48924	1.38044	1.43639
	394.482		1.14129	1.21211	1.21572	1.2341	1.28266	1.48435	1.40864	1.48182
	403.493		1.16534	1.15458	1.19262	1.26218	1.28407	1.41857	1.41434	1.46764
	412.453		1.20381	1.14515	1.22166	1.29104	1.32494	1.47176	1.43621	1.49839
	421.464		1.17183	1.23456	1.1814	1.30294	1.32982	1.41381	1.39418	1.4868
	430.475		1.21923	1.18876	1.24241	1.24032	1.29772	1.51182	1.32374	1.51279
	439.487		1.19657	1.18836	1.19014	1.35139	1.33592	1.47589	1.41844	1.50213
	448.498		1.18851	1.17933	1.19996	1.32765	1.36053	1.46406	1.4524	1.54573
	457.458		1.14677	1.21081	1.21733	1.3155	1.29779	1.51868	1.38709	1.52469
	466.469		1.15132	1.19652	1.26991	1.3756	1.36042	1.47431	1.45738	1.49636
	475.48		1.15725	1.18126	1.15398	1.32659	1.36479	1.45842	1.37719	1.54379
	484.491		1.18287	1.18526	1.19144	1.31528	1.32843	1.51583	1.47926	1.51945
	493.503		1.19333	1.18929	1.15442	1.33382	1.37968	1.53028	1.54364	1.56005
	502.463		1.17115	1.15654	1.19484	1.29219	1.31638	1.44579	1.47103	1.49978
	511.474		1.16742	1.16268	1.18027	1.29083	1.3597	1.54164	1.43144	1.53103
	520.485		1.21188	1.19809	1.20692	1.30415	1.35561	1.4975	1.45375	1.49204
	529.445		1.12815	1.20651	1.20846	1.34418	1.40637	1.55633	1.48555	1.4789
	538.456		1.22239	1.18476	1.2007	1.34607	1.40012	1.52268	1.42906	1.50573
	547.467		1.20159	1.15718	1.22036	1.35038	1.37151	1.49469	1.52896	1.53714
	556.479		1.21499	1.22907	1.20733	1.33687	1.34365	1.60134	1.53003	1.58108
	565.49		1.24162	1.17968	1.2485	1.3508	1.35703	1.51789	1.49557	1.59265
	574.501		1.19779	1.19742	1.19341	1.3468	1.42218	1.58744	1.49605	1.54263
	583.461		1.20811	1.1785	1.2367	1.32171	1.41063	1.57971	1.42547	1.5239
	592.472		1.20813	1.23214	1.24005	1.33998	1.43473	1.56932	1.4301	1.56984
	601.483		1.15582	1.23652	1.20393	1.39326	1.44518	1.52608	1.48497	1.55067
	610.495		1.21952	1.23454	1.27331	1.39225	1.39719	1.63829	1.46195	1.62269
	619.455		1.25003	1.233	1.21039	1.32849	1.41513	1.4773	1.49248	1.6065
	628.466		1.19215	1.25616	1.18817	1.3215	1.43635	1.58751	1.55263	1.58817
	637.477		1.22749	1.25599	1.20948	1.39757	1.41138	1.55767	1.53711	1.62098
	646.488		1.22291	1.23393	1.25985	1.38396	1.40682	1.59811	1.58834	1.5749
	655.499		1.21405	1.21446	1.24039	1.38268	1.45208	1.56068	1.52724	1.70543
	664.459		1.2179	1.23643	1.27991	1.3059	1.41887	1.65041	1.53811	1.61076
	673.471		1.20645	1.27387	1.20641	1.32269	1.46669	1.59241	1.57902	1.65729
	682.482		1.23309	1.23888	1.20693	1.39782	1.46407	1.55425	1.58891	1.57626
	691.493		1.22294	1.26299	1.28204	1.38793	1.43177	1.6126	1.55493	1.64217
	700.504		1.2526	1.24206	1.2368	1.3708	1.47751	1.65041	1.54678	1.59065
	709.464		1.21614	1.26453	1.32631	1.34166	1.45893	1.60002	1.59176	1.61964
	718.475		1.2167	1.22321	1.28486	1.37884	1.46751	1.62276	1.5895	1.6653
	727.487		1.20699	1.22251	1.24753	1.39494	1.46768	1.63844	1.62922	1.67335
	736.498		1.23578	1.24834	1.26463	1.42335	1.46723	1.62165	1.58858	1.6064
	745.509		1.19061	1.31805	1.29023	1.32782	1.46531	1.62531	1.6211	1.64998
	754.469		1.23889	1.24806	1.25487	1.4163	1.47903	1.62588	1.59491	1.66723
	763.48		1.18714	1.27909	1.24506	1.44076	1.48074	1.69016	1.6	1.66929
	772.491		1.24292	1.23771	1.22896	1.34441	1.51243	1.63563	1.56193	1.67137
	781.503		1.19368	1.2521	1.22799	1.3821	1.48155	1.71379	1.60197	1.67795
	790.514		1.23424	1.24981	1.28412	1.37789	1.51389	1.67686	1.60027	1.67604
	799.474		1.23192	1.26564	1.24738	1.40154	1.53179	1.61898	1.62008	1.70663
	808.485		1.21701	1.24181	1.25951	1.37378	1.45684	1.68479	1.65554	1.71198
	817.496		1.2504	1.29198	1.31222	1.40728	1.46625	1.60626	1.61705	1.71904
	826.456		1.24729	1.26996	1.31386	1.40343	1.54736	1.71693	1.66953	1.66877
	835.467		1.22895	1.24325	1.23235	1.40521	1.54176	1.66558	1.68941	1.64301
	844.479		1.23438	1.25564	1.26554	1.4192	1.51523	1.71269	1.59446	1.74253
	853.49		1.24863	1.22597	1.31821	1.48094	1.46379	1.70687	1.59681	1.71105
	862.501		1.21007	1.27075	1.34387	1.42944	1.47948	1.69148	1.67122	1.73771
	871.461		1.25172	1.26171	1.27029	1.40579	1.47071	1.68313	1.66379	1.75765
	880.472		1.20934	1.25381	1.25465	1.36844	1.56647	1.67336	1.66295	1.73898
	889.483		1.21761	1.32162	1.3432	1.44987	1.50978	1.72138	1.62123	1.66493
	898.495		1.22125	1.28121	1.25794	1.43499	1.50588	1.68535	1.63357	1.74161
	907.506		1.2373	1.27185	1.29821	1.5044	1.58043	1.76165	1.69405	1.75159
	916.466		1.28698	1.30679	1.30438	1.40973	1.50362	1.73022	1.67693	1.78574
	925.477		1.24871	1.30181	1.32432	1.45291	1.53714	1.73217	1.68139	1.70332
	934.488		1.27367	1.27119	1.29623	1.40787	1.52849	1.74208	1.68087	1.75622
	943.499		1.26141	1.34569	1.29246	1.41189	1.51683	1.69157	1.63523	1.78135
	952.511		1.25738	1.27289	1.31155	1.43679	1.55994	1.6954	1.73312	1.73015
	961.471		1.24203	1.33416	1.35312	1.43053	1.53528	1.76344	1.6763	1.77422
	970.482		1.2632	1.3378	1.32724	1.47518	1.53097	1.74817	1.73004	1.75298
	979.493		1.26422	1.29899	1.30825	1.47233	1.53075	1.73152	1.70328	1.76776
	988.504		1.27781	1.3359	1.32195	1.47389	1.57052	1.70771	1.71847	1.73874
	997.515		1.25538	1.27999	1.36597	1.5238	1.57017	1.69258	1.63292	1.73126
	1006.48		1.29289	1.273	1.32542	1.36302	1.58046	1.74153	1.67838	1.7885
	1015.49		1.23484	1.31238	1.31116	1.47091	1.59916	1.74728	1.7234	1.77428
	1024.5		1.23348	1.31092	1.3523	1.48258	1.51709	1.77959	1.73633	1.86475
	1033.51		1.23025	1.34171	1.35075	1.47084	1.50839	1.7904	1.74154	1.80876
	1042.47		1.26226	1.3644	1.35597	1.43068	1.53341	1.73349	1.71534	1.85417
	1051.48		1.23561	1.3435	1.33696	1.48748	1.45724	1.74222	1.72128	1.77901
	1060.49		1.30232	1.35672	1.39227	1.49477	1.55465	1.81396	1.74455	1.79816
	1069.5		1.2504	1.33835	1.38168	1.51894	1.49279	1.73391	1.76155	1.8295
	1078.51		1.2558	1.32403	1.37453	1.50734	1.55385	1.76785	1.71997	1.88073
	1087.47		1.28845	1.36989	1.39558	1.5482	1.58747	1.75765	1.74988	1.81515
	1096.48		1.27972	1.36183	1.34121	1.55229	1.54221	1.84548	1.72557	1.84537
	1105.5		1.28953	1.32102	1.32118	1.5238	1.6004	1.68429	1.70977	1.84487
	1114.51		1.25723	1.31436	1.37356	1.50324	1.54778	1.74575	1.79897	1.8254
	1123.47		1.2255	1.38796	1.39494	1.51311	1.58504	1.7287	1.73741	1.80412
	1132.48		1.32505	1.33355	1.35423	1.56262	1.60537	1.82612	1.74365	1.87354
	1141.49		1.31501	1.35075	1.40688	1.53361	1.58072	1.76762	1.75887	1.82867
	1150.5		1.27469	1.37604	1.35086	1.53615	1.59596	1.7365	1.69081	1.83477
	1159.51		1.25934	1.35417	1.36226	1.52673	1.58371	1.7949	1.75598	1.8809
	1168.47		1.26559	1.37506	1.41477	1.52911	1.52016	1.76377	1.7562	1.77447
	1177.48		1.31871	1.38932	1.38201	1.56546	1.59828	1.76195	1.74323	1.85529
	1186.49		1.35028	1.34148	1.42012	1.58531	1.56583	1.77474	1.80417	1.83614
	1195.51		1.34488	1.39063	1.3983	1.4721	1.53305	1.79933	1.7493	1.82692
	1204.52		1.32604	1.3887	1.43016	1.51605	1.5647	1.83845	1.75375	1.82422
	1213.48		1.32828	1.38505	1.4174	1.49886	1.60739	1.7642	1.78704	1.89706
	1222.49		1.29436	1.38342	1.41074	1.55119	1.54553	1.70837	1.73044	1.88016
	1231.5		1.31667	1.38061	1.39573	1.51693	1.56973	1.86147	1.78055	1.81827
	1240.51		1.31965	1.39212	1.39518	1.5302	1.61085	1.78379	1.80022	1.83838
	1249.47		1.27494	1.41455	1.45957	1.55839	1.51623	1.83396	1.83718	1.91964
	1258.48		1.33733	1.39789	1.4617	1.52022	1.60532	1.67864	1.78472	1.89251
	1267.49		1.32745	1.40733	1.42622	1.53888	1.62368	1.77459	1.78987	1.8453
	1276.5		1.34598	1.47747	1.47017	1.58657	1.51938	1.84446	1.78685	1.80485
	1285.52		1.31709	1.4265	1.43457	1.50518	1.56715	1.83205	1.76305	1.87327
	1294.48		1.33802	1.40093	1.43906	1.59324	1.52062	1.74494	1.85288	1.84769
	1303.49		1.39439	1.44762	1.44227	1.55589	1.5795	1.76668	1.82928	1.89253
	1312.5		1.33528	1.4448	1.42342	1.55103	1.55376	1.82461	1.75837	1.7682
	1321.51		1.33257	1.42673	1.42643	1.57694	1.58749	1.75041	1.77198	1.87282
	1330.47		1.3883	1.56876	1.41474	1.61137	1.5298	1.82159	1.76217	1.76742
	1339.48		1.37562	1.42211	1.48534	1.62616	1.55897	1.76209	1.7404	1.80961
	1348.49		1.34657	1.43072	1.48944	1.6067	1.5477	1.79124	1.77666	1.94102
	1357.5		1.39259	1.40729	1.45901	1.58793	1.5482	1.81047	1.79167	1.88008
	1366.51		1.30894	1.42528	1.45632	1.47735	1.5217	1.79163	1.77206	1.88595
	1375.47		1.35694	1.38715	1.46961	1.5918	1.56039	1.85682	1.74583	1.85233
	1384.48		1.3604	1.46385	1.46922	1.58113	1.55172	1.81966	1.7438	1.81255
	1393.5		1.35234	1.46992	1.47325	1.54468	1.61599	1.85117	1.78781	1.91105
	1402.51		1.41662	1.54116	1.4366	1.58889	1.58849	1.77459	1.76879	1.80202
	1411.52		1.34755	1.47465	1.45026	1.63778	1.5555	1.77143	1.78711	1.94222
	1420.48		1.41049	1.52365	1.48338	1.5571	1.54719	1.79598	1.72805	1.91431
	1429.49		1.36126	1.4565	1.48646	1.64925	1.50979	1.82518	1.81384	1.8231
	1438.5		1.40107	1.52626	1.48569	1.58887	1.56598	1.72691	1.82373	1.85162
	1447.51		1.41965	1.46128	1.48961	1.59084	1.52344	1.78859	1.764	1.83367
	1456.47		1.3764	1.45787	1.49465	1.64016	1.46764	1.85566	1.74579	1.84703
	1465.48		1.40226	1.52639	1.54253	1.65014	1.48336	1.8032	1.85228	1.89219
	1474.49		1.39374	1.45306	1.41389	1.60721	1.46124	1.80849	1.83039	1.86605
	1483.51		1.40636	1.49539	1.5014	1.63031	1.56434	1.75702	1.86484	1.90146
	1492.52		1.37666	1.44849	1.52431	1.59936	1.50616	1.75487	1.82365	2.0137
	1501.48		1.38363	1.45902	1.53845	1.60955	1.52296	1.80354	1.74995	1.98746
	1510.49		1.42674	1.48985	1.48853	1.64618	1.50702	1.75364	1.76379	1.90512
	1519.5		1.41835	1.49218	1.5256	1.67291	1.5144	1.79081	1.82121	1.90629
	1528.51		1.3923	1.49524	1.50859	1.64428	1.55734	1.79141	1.80759	1.90081
	1537.52		1.42154	1.54555	1.49119	1.60504	1.52364	1.7526	1.80069	1.92627
	1546.48		1.4361	1.5187	1.50775	1.61183	1.49239	1.81617	1.77316	1.81268
	1555.49		1.3836	1.48766	1.48453	1.60601	1.54027	1.77803	1.7617	1.87887
	1564.5		1.39911	1.4855	1.5964	1.62127	1.50494	1.79689	1.73274	1.91982
	1573.52		1.39332	1.55934	1.48537	1.66023	1.47109	1.78259	1.74806	1.88814
	1582.53		1.38961	1.49935	1.52998	1.61539	1.54705	1.84634	1.79548	1.87457
	1591.49		1.42074	1.48288	1.57479	1.61418	1.48242	1.74457	1.77151	1.8806
	1600.5		1.40721	1.51105	1.52933	1.57387	1.51698	1.75388	1.81282	1.84576
	1609.51		1.49096	1.50555	1.51953	1.60794	1.45197	1.75026	1.79237	1.84198
	1618.52		1.47709	1.54041	1.57415	1.57056	1.54809	1.79457	1.7282	1.86187
	1627.48		1.45079	1.51876	1.53672	1.62943	1.49225	1.7081	1.79114	2.05099
	1636.49		1.38963	1.51594	1.57749	1.58299	1.5183	1.78561	1.7643	1.84043
	1645.5		1.44707	1.57418	1.52092	1.64496	1.45409	1.74876	1.75736	1.82524
	1654.51		1.45285	1.51303	1.55477	1.71217	1.53388	1.76285	1.79974	1.80828
	1663.53		1.39954	1.52726	1.53841	1.64286	1.50625	1.74272	1.73682	1.89391
	1672.54		1.45576	1.55378	1.52123	1.67058	1.47659	1.74186	1.79966	1.81882
	1681.55		1.46084	1.5512	1.4831	1.61924	1.48276	1.73585	1.73036	1.84938
	1690.51		1.41682	1.50963	1.52214	1.65769	1.49979	1.75847	1.73362	1.85683
	1699.52		1.40126	1.51581	1.54232	1.62741	1.5057	1.73764	1.79444	1.88743
	1708.53		1.4387	1.5258	1.60016	1.65501	1.53581	1.74667	1.76365	1.90304
	1717.54		1.44478	1.53183	1.53938	1.65593	1.45935	1.7114	1.74779	1.84402
	1726.5		1.45386	1.50442	1.54931	1.66573	1.50401	1.70022	1.79689	1.84442
	1735.51		1.5029	1.61196	1.51175	1.62247	1.49722	1.77623	1.71571	1.91525
	1744.52		1.43734	1.54889	1.53191	1.70327	1.45379	1.71309	1.7401	1.8117
	1753.53		1.43404	1.52074	1.56237	1.71579	1.47575	1.71182	1.73528	1.82535
	1762.55		1.44345	1.57649	1.56737	1.63511	1.44813	1.76527	1.79731	1.89446
	1771.51		1.4574	1.58754	1.54572	1.59914	1.53649	1.73831	1.70105	1.83276
	1780.52		1.46425	1.56956	1.62188	1.70955	1.44748	1.74308	1.75764	1.88656
	1789.53		1.45742	1.58856	1.51949	1.62721	1.38354	1.72599	1.87382	1.86508
	1798.54	1800	1.45521	1.61485	1.51321	1.69785	1.52412	1.72932	1.73502	1.85364
	Figure 2.h
	Ratio of Fluo3 fluorescence
	Observed time	Representative time	WT			Crbn-/-
	0.7264	0	1	1	1	1	1	1
	7.4848		0.96738	1.01857	0.971849	1.04304	1.00286	1.02838
	16.4448		0.964082	0.980053	0.982294	1.00542	0.959728	0.947681
	25.456		0.965063	0.980065	0.952182	0.973435	1.01875	0.973013
	34.4672		0.97451	0.940718	0.96253	0.974512	0.98183	0.984165
	43.4784		0.972295	0.948766	0.983359	0.989219	0.991329	0.985124
	52.4896		0.919416	0.934146	0.987826	0.988582	0.966811	1.01871
	61.4496	60	0.90364	1.06777	1.07969	1.11058	1.12293	1.05242
	70.4608		0.871979	0.877062	0.853568	0.909563	0.803353	0.80139
	79.5232		0.836303	0.961464	1.01398	0.939862	0.975707	0.919015
	88.4832		0.924143	0.918461	0.942879	1.02105	1.05963	0.940044
	97.4944		0.991235	0.920942	0.832902	1.00711	1.01708	0.983337
	106.506		0.975864	0.929171	0.872792	0.968106	0.946488	0.889253
	115.466		0.897878	0.957921	0.845261	0.967646	0.948351	0.894003
	124.477		0.90637	0.942153	0.884239	0.986566	0.987677	0.843917
	133.488		0.931985	0.969782	0.897567	0.928769	1.03588	0.865151
	142.499		0.897507	0.975047	0.878635	0.913338	1.05193	0.910006
	151.459		0.928425	0.968627	0.858024	0.931056	0.971414	0.909352
	160.47		0.935089	0.90993	0.861291	0.9674	0.938595	0.921019
	169.482		0.934569	0.944505	0.881404	0.943899	0.971992	0.868075
	178.493		0.903428	0.953919	0.902603	0.951514	0.92272	0.876664
	187.504		0.832064	0.949609	0.882587	0.89583	0.981381	0.884404
	196.464		0.938048	0.989107	0.845287	0.931775	0.977299	0.877931
	205.475		0.903865	0.969537	0.844253	0.923618	0.957719	0.906294
	214.486		0.917216	0.983321	0.879107	0.90146	0.975569	0.870249
	223.498		0.912394	0.97543	0.86583	0.904735	0.915532	0.84947
	232.509		0.958898	0.974715	0.853276	0.892949	0.94391	0.902756
	241.469		0.954156	0.979567	0.86498	0.888992	0.977551	0.891999
	250.48		0.965826	0.944846	0.847996	0.901801	0.949426	0.920496
	259.491		0.902853	0.983217	0.876494	0.931428	0.956716	0.87298
	268.502		0.944072	0.928622	0.88656	0.927288	0.962245	0.884284
	277.514		0.928431	1.01631	0.845356	0.909997	0.965279	0.909019
	286.474		0.898717	0.972654	0.91817	0.899182	0.929175	0.881033
	295.485		0.935007	0.948838	0.901211	0.884306	0.910787	0.905303
	304.496		0.871066	0.934527	0.868605	0.881314	0.899858	0.914526
	313.507		0.936567	0.983322	0.876532	0.8686	0.941044	0.89525
	322.518		0.936925	0.970235	0.899763	0.906767	0.895654	0.928913
	331.478		0.918544	0.989846	0.843854	0.891937	0.960801	0.969979
	340.49		0.912442	0.915843	0.861164	0.918584	0.916052	0.900806
	349.501		0.979473	0.944949	0.890294	0.910102	0.990112	0.919561
	358.461		0.930791	0.984108	0.885326	0.847475	0.941185	0.918438
	367.472		0.930713	0.962892	0.867175	0.856998	0.912848	0.897712
	376.483		0.954521	0.959765	0.895554	0.864945	0.896012	0.896308
	385.494		0.921815	0.955816	0.905046	0.869113	0.9324	0.877053
	394.506		0.9053	0.91658	0.86474	0.873505	0.929698	0.892318
	403.466		0.976304	1.01596	0.842535	0.915651	0.926218	0.880637
	412.477		0.945205	0.941945	0.87238	0.859798	0.896396	0.928292
	421.488		0.933211	0.998095	0.89286	0.915499	0.925075	0.921272
	430.499		0.914748	0.913371	0.835684	0.892755	0.945081	0.945744
	439.51		0.935053	0.944756	0.9283	0.847185	0.926163	0.90472
	448.47		0.888841	0.971924	0.893996	0.873439	0.91408	0.937267
	457.482		0.934548	0.937112	0.891078	0.876329	0.926717	0.90309
	466.493		0.939824	0.963128	0.829536	0.89963	0.911416	0.919199
	475.504		0.941156	0.928303	0.875038	0.909225	0.937384	0.948023
	484.464		0.939056	0.932368	0.858678	0.895078	0.927038	0.892141
	493.475		0.924824	0.935058	0.909787	0.92998	0.904161	0.913067
	502.486		0.932533	0.971457	0.87519	0.91684	0.870988	0.903289
	511.498		0.926388	0.947778	0.896079	0.903114	0.926724	0.921645
	520.509		0.892981	0.98486	0.902475	0.929753	0.936883	0.895014
	529.469		0.87833	0.914573	0.905699	0.91665	0.93204	0.879928
	538.48		0.920154	0.944157	0.856554	0.941655	0.897618	0.898396
	547.491		0.894509	0.958308	0.864757	0.939158	0.88803	0.920169
	556.502		0.92039	0.931448	0.90368	0.893039	0.91901	0.886446
	565.514		0.894633	0.909878	0.860613	0.92474	0.897103	0.905149
	574.474		0.919123	0.908049	0.902517	0.956759	0.915993	0.894634
	583.485		0.960356	0.935112	0.874993	0.915165	0.918935	0.946462
	592.496		0.918092	0.9293	0.91922	0.912677	0.891765	0.877809
	601.507		0.926037	0.964272	0.879626	0.95027	0.936971	0.922975
	610.467		0.932105	0.927274	0.877936	0.941871	0.913954	0.880057
	619.478		0.929855	0.910766	0.901806	0.896458	0.897246	0.911171
	628.49		0.961125	0.913804	0.898229	0.96818	0.932582	0.940614
	637.501		0.893591	0.945033	0.870508	0.88656	0.938254	0.926744
	646.512		0.952558	0.944935	0.903693	0.889798	0.884809	0.9469
	655.472		0.92611	0.968757	0.929634	0.938716	0.903817	0.936097
	664.483		0.940276	0.985495	0.912138	0.87269	0.92274	0.914722
	673.494		0.928582	0.923724	0.918826	0.914918	0.919649	0.899845
	682.506		0.948489	0.949304	0.918518	0.917439	0.89691	0.915825
	691.466		0.901775	0.914397	0.933672	0.905733	0.954512	0.874897
	700.477		0.938206	0.928046	0.897033	0.920517	0.909221	0.940159
	709.488		0.933838	0.934411	0.876914	0.886818	0.893888	0.911293
	718.499		0.929774	0.991523	0.927933	0.892125	0.914197	0.896993
	727.51		0.930939	0.937549	0.911099	0.912262	0.906905	0.956152
	736.47		0.937272	0.960583	0.863402	0.943245	0.930068	0.914331
	745.482		0.966885	0.938738	0.881322	0.930455	0.951876	0.8409
	754.493		0.910694	0.9413	0.871913	0.893476	0.943322	0.952936
	763.504		0.93833	0.972477	0.922052	0.91569	0.912731	0.925301
	772.515		0.975086	0.977251	0.915553	0.942535	0.935187	0.905525
	781.475		0.932414	0.945554	0.945362	0.905995	0.874635	0.912345
	790.486		0.952708	0.981037	0.870464	0.894404	0.910623	0.832152
	799.498		0.946856	0.961332	0.895482	0.905569	0.899547	0.982976
	808.509		0.898163	0.928	0.860936	0.906679	0.945589	0.952886
	817.52		0.974104	0.972863	0.947945	0.922333	0.875811	0.956973
	826.48		0.949517	0.980441	0.870514	0.886771	0.918674	0.926813
	835.491		0.93338	0.923884	0.887087	0.900637	0.973851	0.869512
	844.502		0.967109	0.944357	0.913695	0.907451	0.901967	0.95933
	853.514		0.928133	0.964664	0.880502	0.915518	0.928083	0.864505
	862.474		0.937209	0.950137	0.88784	0.920672	0.920989	0.956261
	871.485		0.930783	0.961039	0.925885	0.9242	0.92596	0.883844
	880.496		0.977488	0.973619	0.873308	0.885759	0.95991	0.930841
	889.507		0.951928	0.985297	0.898163	0.923545	0.98092	0.920317
	898.518		0.935449	1.00023	0.872468	0.930357	0.963068	0.947648
	907.478		0.89848	0.995223	0.902137	0.902759	0.937508	0.914807
	916.49		0.936341	0.975763	0.901296	0.867956	0.962162	0.881214
	925.501		0.98182	0.929163	0.910242	0.90745	0.947083	0.934745
	934.512		0.957721	0.986726	0.935292	0.953955	0.878869	0.936999
	943.472		0.952484	0.992591	0.922846	0.923136	0.947892	0.92221
	952.483		0.962507	0.991996	0.925656	0.90027	0.954415	0.949526
	961.494		0.954759	1.00571	0.949745	0.969157	0.899587	0.925305
	970.506		0.976884	0.973646	0.836793	0.942934	0.952994	0.962012
	979.517		0.935093	1.0102	0.914346	0.92357	0.906092	0.899658
	988.477		0.923936	0.952288	0.945291	0.958997	0.900719	0.889205
	997.488		0.950516	0.972423	0.895619	0.919701	0.913908	0.905929
	1006.5		0.926466	1.01465	0.907928	0.934668	0.89874	0.910618
	1015.51		0.95601	0.996246	0.942363	0.924847	0.895979	0.938236
	1024.52		0.906924	0.979924	0.899649	0.942432	0.962568	0.958583
	1033.48		0.918041	0.953784	0.937217	0.911819	0.901659	0.906285
	1042.49		0.899611	0.993704	0.936476	0.92602	0.991142	0.944404
	1051.5		0.928357	0.913374	0.943494	0.930265	0.915189	0.954855
	1060.52		0.904567	1.00395	0.885361	0.887254	0.882141	0.902731
	1069.53		0.933914	0.979561	0.886058	0.893982	0.88796	0.8941
	1078.49		0.931898	0.987677	0.896838	0.938514	0.92691	0.946505
	1087.5		0.933224	1.01119	0.866322	0.950934	0.883121	0.961477
	1096.51		0.931711	1.00669	0.880878	0.898551	0.971075	0.965003
	1105.52		0.962883	1.00632	0.911935	0.921324	0.887864	0.929091
	1114.53		0.986586	1.01847	0.900375	0.936636	0.93299	0.924896
	1123.49		0.989644	0.958517	0.897993	0.91922	0.921998	0.897913
	1132.5		0.990856	0.989547	0.896424	0.919833	0.922736	0.888377
	1141.51		0.950911	0.980205	0.949579	0.942518	0.927024	0.869511
	1150.47		0.991713	0.967418	0.916869	0.91172	0.936534	0.921936
	1159.48		0.968338	0.957117	0.900539	0.884272	0.921317	0.886683
	1168.5		0.948928	0.961273	0.929718	0.892134	0.953129	0.929657
	1177.51		0.998032	1.00977	0.905684	0.926332	0.918812	0.928114
	1186.52		0.952681	1.02833	0.912501	0.952983	0.942153	0.958663
	1195.48		0.984679	0.959195	0.895026	0.912218	0.928864	0.925431
	1204.49		0.9255	1.03148	0.880992	0.926204	0.930236	0.923519
	1213.5		0.940945	1.01668	0.904067	0.943489	0.909647	0.956375
	1222.51		0.979138	0.996276	0.893983	0.960118	0.91632	0.876758
	1231.52		0.980213	1.03612	0.890272	0.880331	0.953955	0.895356
	1240.48		0.981926	1.01922	0.890515	0.92363	0.918484	0.918635
	1249.49		0.966541	1.0025	0.93905	0.926972	0.933377	0.985522
	1258.51		0.97205	0.988342	0.890721	0.885564	0.906079	0.883624
	1267.52		0.999317	0.962063	0.88421	0.974353	0.928044	0.909752
	1276.53		0.966007	0.98698	0.891516	0.927091	0.903385	0.889906
	1285.49		0.940914	0.995109	0.909434	0.905705	0.965821	0.917978
	1294.5		1.04995	0.974875	0.9295	0.929682	0.931948	0.908982
	1303.51		0.968795	0.98578	0.926886	0.908169	0.931958	0.970651
	1312.52		1.01921	0.984998	0.907224	0.904743	0.965093	0.918055
	1321.53		1.01404	1.02856	0.882974	0.949863	0.905182	0.936062
	1330.49		0.981567	1.04771	0.885698	0.933313	0.947072	0.926726
	1339.5		0.99244	0.988815	0.898319	0.937469	0.905761	0.936723
	1348.52		0.95345	0.972011	0.928319	0.888098	0.923469	0.961005
	1357.53		0.937607	1.04717	0.904357	0.940604	0.959853	0.943463
	1366.54		0.994209	1.02742	0.898697	0.912903	0.948151	0.986718
	1375.5		0.982146	1.00644	0.942508	0.931997	0.968067	0.935943
	1384.51		0.995515	1.01372	0.959468	0.936126	0.949351	0.954581
	1393.52		0.96387	0.962397	0.926986	0.945791	0.907698	0.968248
	1402.48		1.00429	1.00408	0.918519	0.947089	0.898697	0.922134
	1411.49		0.980398	1.00825	0.934369	0.944707	0.923832	0.948475
	1420.5		0.960236	1.01722	0.891415	0.924108	0.968346	0.944495
	1429.51		1.006	0.999269	0.891461	0.956331	0.891896	0.977417
	1438.52		1.00242	1.0296	0.9032	0.950006	0.910687	0.952092
	1447.54		1.01288	1.02821	0.902551	0.939716	0.91399	0.932343
	1456.5		0.994745	1.05042	0.884851	0.950636	0.971359	0.939804
	1465.51		0.984717	1.02564	0.912238	0.965428	0.916587	0.954588
	1474.52		0.980565	1.00277	0.955018	0.948358	0.92484	0.918183
	1483.53		1.02605	1.02524	0.936749	0.957558	0.908127	0.94559
	1492.49		0.962827	1.02267	0.941498	0.951857	0.979814	0.92075
	1501.5		1.00275	0.984765	0.895225	0.959695	0.972125	0.931209
	1510.51		0.998735	1.01515	0.926969	0.952086	0.937017	0.948891
	1519.52		1.04597	1.0708	0.925863	0.939018	0.927054	0.9401
	1528.53		0.981542	0.997458	0.937801	0.94151	0.895116	0.96093
	1537.49		1.04935	0.991607	0.896035	0.953368	0.907582	0.975216
	1546.51		0.983471	1.00348	0.94447	0.931889	1.0041	0.895246
	1555.52		1.00645	1.02202	0.92952	0.908462	0.946243	0.916284
	1564.53		0.9697	1.01473	0.941851	0.90013	0.928419	0.951432
	1573.54		0.994275	1.01025	0.953168	0.93009	0.956263	0.954345
	1582.5		0.992145	1.11061	0.925985	0.92939	0.986466	0.955581
	1591.51		0.98496	1.01517	0.956354	0.929006	0.94718	0.886189
	1600.52		0.969095	1.06277	0.915143	0.95765	0.938126	0.964655
	1609.53		1.01083	1.03495	0.910939	0.925657	0.907618	0.93973
	1618.49		0.98975	1.03037	0.917076	0.950753	0.956877	0.998895
	1627.5		1.03675	1.00714	0.919652	0.946186	0.938095	0.913044
	1636.52		1.0007	1.05426	0.887477	0.903582	0.935503	0.921
	1645.53		0.982375	1.01254	0.941612	0.965235	0.945942	0.948324
	1654.54		1.0317	1.05478	0.925911	0.912421	0.938172	0.918705
	1663.5		1.00865	1.02197	0.90233	0.954418	0.968417	0.98256
	1672.51		1.02961	1.03919	0.965855	0.907818	0.928934	0.959849
	1681.52		1.04933	0.988795	0.933951	0.914349	0.95184	0.995739
	1690.53		1.02775	1.02489	0.952154	0.910107	0.937767	0.921912
	1699.49		1.02485	1.03631	0.957024	0.877119	0.973313	0.956972
	1708.5		1.01959	1.0091	0.929817	0.878053	0.938063	0.931414
	1717.51		0.985819	1.02083	0.923213	0.926358	0.957531	0.924441
	1726.52		0.984943	1.02761	0.945477	0.87517	0.99125	0.915294
	1735.54		1.00955	1.01314	0.968442	0.916527	0.942386	0.92379
	1744.5		1.00722	0.996934	0.92697	0.960647	0.970926	0.933105
	1753.51		1.02106	1.0383	0.925896	0.913828	0.950391	0.928575
	1762.52		0.994546	1.07378	0.940134	0.929139	0.878377	0.960193
	1771.53		1.0117	1.03855	0.967108	0.956612	0.933459	0.978885
	1780.54		1.06289	1.05725	0.931026	0.938091	0.955732	0.948328
	1789.5		0.988012	0.994523	0.901814	0.922523	0.956732	0.945637
	1798.51	1800	1.01191	1.03491	0.967112	0.96505	0.949781	0.975995

## Sheet: Figure 3
	Figure 3.a
	Mean fold increase in Fura2 fluorescence
	Observed time	Representative time	WT			Crbn-/-				Peak
	0.7404		1	1	1	1	1	1			WT	Crbn-/-
	5.1756		0.990114	1.0005	1.0133	0.994314	0.979836	1.04207		1	1.56292	1.73997
	11.1724		0.998015	0.994269	1.00231	0.979901	0.989098	1.02048		2	1.5875	1.82434
	17.1756		0.991064	0.988545	1.00907	0.994939	0.976102	1.017		3	1.66593	1.90927
	23.166		0.989936	0.98233	1.00107	0.989997	0.985629	1.02051
	29.1692	30	0.966865	0.972344	0.994277	0.995873	0.976519	0.991744
	35.1596		1.05202	1.01269	1.03642	1.00123	0.999041	1.04952
	41.1564		0.991137	0.988721	1.01779	1.0023	0.984389	1.02673		Slope
	47.1788		0.998258	0.994592	1.01003	0.994276	1.00154	1.02105			WT	Crbn-/-
	53.1756		1.01003	1.02001	1.00323	1.00516	1.01667	1.05013		1	0.0367	0.05
	59.1788		1.02523	0.996016	1.02529	1.02929	1.02587	1.04882		2	0.04	0.0522
	65.1692		1.02686	1.02711	1.01502	1.04788	1.0414	1.07495		3	0.0408	0.0547
	71.1724		1.03849	1.0419	1.02639	1.05423	1.07567	1.10323
	77.1628		1.06559	1.03661	1.05617	1.0777	1.08725	1.08534
	83.1596		1.04952	1.07463	1.06408	1.08176	1.07961	1.08654
	89.1756		1.07817	1.05104	1.03747	1.10687	1.0869	1.11335		AUC
	95.1724		1.07205	1.06246	1.0675	1.07708	1.10982	1.12069			WT	Crbn-/-
	101.176		1.08021	1.05355	1.08942	1.09205	1.10503	1.12125		1	3.64197	2.4975
	107.172		1.09694	1.07475	1.07033	1.096	1.10934	1.14722		2	3.997	4.82655
	113.176		1.08735	1.0732	1.07152	1.1079	1.10447	1.12923		3	3.53564	5.64229
	119.166		1.08721	1.08707	1.07716	1.10479	1.12433	1.14545
	125.163		1.10246	1.09264	1.09561	1.08275	1.12361	1.13201
	131.166		1.05744	1.06123	1.08753	1.10467	1.11423	1.15146
	137.176		1.08181	1.09829	1.08521	1.06978	1.11563	1.12953
	143.179		1.08228	1.09576	1.08119	1.08724	1.10447	1.1456
	149.176		1.07575	1.07336	1.08524	1.07474	1.13329	1.14111
	155.179		1.0575	1.06455	1.09019	1.08621	1.11555	1.13711
	161.169		1.06339	1.0687	1.08928	1.08032	1.09903	1.14303
	167.166		1.05718	1.07641	1.05989	1.07818	1.10261	1.15274
	173.169		1.06142	1.0818	1.09545	1.05215	1.09942	1.14008
	179.16		1.06888	1.08523	1.08418	1.07249	1.10137	1.13571
	185.182		1.06415	1.06259	1.08549	1.0536	1.08566	1.12386
	191.179		1.04389	1.08435	1.09245	1.05312	1.08817	1.11923
	197.182		1.05551	1.07367	1.0897	1.07591	1.08803	1.12898
	203.172		1.04131	1.06815	1.0741	1.05944	1.10207	1.10407
	209.176		1.03957	1.06862	1.09965	1.03567	1.10443	1.09898
	215.166		1.03096	1.05947	1.06307	1.03921	1.097	1.13659
	221.163		1.03442	1.03492	1.07247	1.05189	1.08146	1.10072
	227.185		1.03279	1.06451	1.07439	1.03483	1.07064	1.10523
	233.176		1.01705	1.0751	1.04061	1.0513	1.067	1.10106
	239.179		1.01796	1.05905	1.062	1.03585	1.05557	1.10066
	245.176		1.02059	1.0434	1.05005	1.02547	1.0572	1.09946
	251.179		1.01791	1.03683	1.06402	1.02763	1.05781	1.09641
	257.169		1.02585	1.04087	1.05594	1.02694	1.06776	1.08188
	263.172		1.02217	1.0537	1.0699	1.01075	1.04415	1.0882
	269.169		1.00223	1.03282	1.0542	1.00966	1.04112	1.0757
	275.16		1.01945	1.01783	1.05459	1.03547	1.03975	1.09213
	281.163		1.01243	1.0255	1.0418	0.993265	1.05464	1.08242
	287.16		0.999493	1.01812	1.05304	1.01997	1.03773	1.07837
	293.182		1.00698	1.02575	1.06116	1.00794	1.01978	1.05611
	299.172		0.992434	1.02309	1.05784	1.02488	1.02809	1.0863
	305.176		0.995525	1.00498	1.04304	0.998556	1.01697	1.06083
	311.172		0.999989	1.0199	1.04039	0.989253	1.02757	1.05171
	317.176		0.998311	1.01882	1.03972	0.985277	1.04072	1.04821
	323.16		0.989609	1.0347	1.04358	0.988946	1.02686	1.0712
	329.156		0.986992	1.02665	1.03914	1.00467	1.0389	1.05447
	335.16		0.996533	0.994196	1.04887	0.993786	1.01746	1.04381
	341.176		0.974879	1.02491	1.04367	0.995054	1.01472	1.06103
	347.179		0.97413	1.00122	1.03294	0.987551	1.01008	1.0431
	353.169		0.965594	1.00633	1.04072	0.998247	1.00475	1.04732
	359.172	360	0.980504	0.994808	1.02724	0.982853	1.00046	1.04476
	365.169		1.02406	1.07525	1.09599	1.02635	1.08395	1.13448
	371.172		1.17965	1.16523	1.2406	1.19891	1.27462	1.30421
	377.163		1.26467	1.24778	1.33293	1.37635	1.4266	1.47631
	383.166		1.39669	1.33526	1.45918	1.47379	1.56408	1.62516
	389.182		1.4818	1.41195	1.52397	1.56315	1.64003	1.75235
	395.172		1.53025	1.46332	1.5672	1.65412	1.72485	1.81585
	401.176		1.56256	1.53852	1.637	1.66833	1.73412	1.84136
	407.166		1.54841	1.55996	1.63181	1.73997	1.75859	1.88128
	413.169		1.56292	1.54599	1.65081	1.71847	1.80265	1.90927
	419.166		1.53979	1.52879	1.66593	1.71214	1.80971	1.87489
	425.169		1.55566	1.5684	1.62902	1.71823	1.82434	1.84409
	431.179		1.52209	1.56386	1.62783	1.70169	1.79195	1.88442
	437.182		1.52731	1.54834	1.65418	1.71513	1.77011	1.85671
	443.179		1.51717	1.5875	1.60108	1.67755	1.74575	1.82706
	449.169		1.51765	1.54361	1.60503	1.68338	1.78534	1.85715
	455.172		1.4971	1.50251	1.61764	1.66282	1.72576	1.79435
	461.176		1.48377	1.53993	1.60383	1.62311	1.74614	1.78252
	467.166		1.50676	1.4851	1.59988	1.63485	1.69079	1.77837
	473.163		1.48529	1.51186	1.55527	1.61528	1.6833	1.75293
	479.179		1.4635	1.51762	1.57681	1.61959	1.67361	1.76681
	485.176		1.47056	1.46953	1.54687	1.60007	1.66939	1.75323
	491.179		1.46434	1.52554	1.55654	1.58079	1.64313	1.73937
	497.169		1.43884	1.51529	1.5428	1.60763	1.64768	1.72052
	503.172		1.42949	1.49088	1.49063	1.58497	1.65104	1.72966
	509.169		1.44285	1.48369	1.51206	1.56421	1.63158	1.71977
	515.172		1.42993	1.45661	1.51397	1.58076	1.63981	1.68232
	521.163		1.44624	1.44006	1.50709	1.55053	1.64275	1.69249
	527.185		1.42721	1.45895	1.49283	1.55599	1.60748	1.66548
	533.188		1.41408	1.42198	1.49609	1.5148	1.62559	1.72009
	539.185		1.41883	1.42663	1.47797	1.52029	1.63348	1.68734
	545.188		1.40406	1.43122	1.49732	1.52399	1.62573	1.65552
	551.179		1.42848	1.41949	1.47046	1.53938	1.60319	1.64765
	557.169		1.36146	1.40536	1.46901	1.54685	1.58788	1.66598
	563.172		1.39331	1.42682	1.44554	1.53496	1.61485	1.64015
	569.195		1.38333	1.40913	1.47583	1.51783	1.57008	1.66243
	575.192		1.38436	1.42869	1.46361	1.49768	1.5672	1.65993
	581.195		1.37495	1.42263	1.46375	1.45817	1.56879	1.62693
	587.185		1.36257	1.41064	1.45561	1.49013	1.57802	1.64457
	593.188		1.38774	1.43829	1.42942	1.46072	1.58379	1.63373
	599.185	600	1.36168	1.40129	1.43605	1.4782	1.5795	1.65338
	Figure 3.b
	Mean fold increase in Fura2 fluorescence
	Observed time	Representative time	Mock			Crbn
	0.7654		1	1	1	1	1	1
	5.2198		1.04683	1.00203	1.03694	0.983115	0.976905	0.982233
	11.2102		1.03104	1.01836	1.03797	0.975376	0.994873	0.966088
	17.2006		1.05054	0.980211	1.02519	0.959411	0.967808	0.978346
	23.191		1.0572	0.973874	1.04973	0.962939	0.982553	1.01866
	29.1814	30	0.956913	0.979763	1.02333	0.929004	0.984908	1.00375
	35.1718		1.08045	1.02223	1.07642	1.01197	0.999594	0.957099
	41.2134		1.04066	1.01463	1.04522	0.985406	1.01592	1.01177
	47.2038		1.04943	1.0135	1.07784	0.970754	1.03089	1.10012
	53.1942		1.0295	1.04198	1.10251	1.0159	1.01477	1.10347
	59.1846		1.05985	1.08804	1.12914	1.00187	1.03305	1.13596
	65.2262		1.11103	1.07083	1.11924	0.993066	1.01517	1.14883
	71.2166		1.08484	1.04822	1.16874	1.01519	1.04592	1.18231
	77.207		1.10478	1.07897	1.16619	1.05524	1.06324	1.22228
	83.1974		1.09467	1.11319	1.15688	1.02701	1.04671	1.17738
	89.1878		1.09818	1.11979	1.15703	1.0841	1.05499	1.18095
	95.2294		1.12939	1.09309	1.16648	1.03128	1.06599	1.1563
	101.22		1.11882	1.1073	1.13498	1.00407	1.08788	1.16941
	107.21		1.07627	1.11084	1.15133	1.01854	1.05185	1.16763
	113.201		1.08761	1.06273	1.14871	1.04781	1.05445	1.17375
	119.191		1.10623	1.04299	1.12819	1.03478	1.05937	1.15487
	125.181		1.08678	1.06478	1.16764	1.02653	1.03962	1.14937
	131.172		1.09763	1.05979	1.10395	1.03049	1.07951	1.17495
	137.213		1.0805	1.08367	1.10905	1.02741	1.03495	1.14705
	143.204		1.08945	1.0513	1.11573	1.01545	1.02678	1.11284
	149.194		1.08358	1.05486	1.08697	1.02813	1.02981	1.12991
	155.185		1.07792	1.02529	1.09464	1.00911	1.01087	1.12864
	161.226		1.06397	0.997556	1.10691	1.01994	1.01586	1.1307
	167.217		1.06173	1.01422	1.05712	1.01749	1.0341	1.1142
	173.207		1.04075	1.02718	1.05801	0.984384	1.01801	1.09692
	179.197		1.03571	1.03205	1.07731	1.00961	1.02409	1.12075
	185.188		1.05123	1.0221	1.05887	0.992161	1.00547	1.1152
	191.178		0.996619	1.02334	1.0632	1.02215	1.02483	1.07379
	197.169		1.05378	1.01864	1.05465	0.987457	1.01054	1.09157
	203.159		1.03373	1.00684	1.07404	0.982486	0.997317	1.0469
	209.201		1.01211	1.03092	1.0388	0.982356	1.0224	1.06383
	215.191		1.00279	1.01008	1.03373	0.988077	1.00966	1.03737
	221.181		1.05439	0.984299	1.05328	0.944698	0.997523	1.07469
	227.172		1.00513	0.990853	1.01599	0.981772	0.985023	1.07502
	233.213		1.02561	0.998775	1.03567	0.968944	0.99992	1.04257
	239.204		0.998972	0.992951	1.04159	0.980336	0.978389	1.0498
	245.194		1.01278	0.992313	1.06623	0.968105	0.980196	1.02155
	251.185		1.02987	0.991405	0.989075	0.973999	0.967959	1.03773
	257.175		1.0168	0.981894	0.986255	0.973399	0.992295	1.03211
	263.217		1.02202	0.997563	1.03753	0.975796	0.973412	1.02878
	269.207		0.99594	0.977306	1.01784	0.98158	0.991833	1.04089
	275.197		0.973799	0.986496	1.03278	0.988295	0.963332	1.02524
	281.188		0.97285	0.970195	1.0274	0.956017	0.988811	1.05002
	287.178		0.987249	0.978034	0.990235	0.972537	1.00138	1.03213
	293.169		1.0037	1.00391	1.02832	0.942967	0.982285	0.989733
	299.21		1.00103	0.964773	1.02583	0.957514	0.97653	1.01838
	305.201		1.0111	0.957319	1.0495	0.903055	0.964603	1.00103
	311.191		0.961751	0.979565	1.01419	0.962081	0.96026	1.00324
	317.181		1.02853	0.978642	0.993318	0.9424	0.945197	0.992658
	323.172		0.999341	0.976048	0.994373	0.976042	0.972258	1.00797
	329.213		1.01243	0.990774	0.977334	0.986262	0.942941	1.01861
	335.204		0.975795	0.927136	1.00359	0.959442	0.983674	1.00706
	341.194		1.02186	1.00456	1.01344	0.953897	0.955727	1.01405
	347.185		1.00323	0.984138	0.99667	0.933827	0.939669	0.984374
	353.175		0.99722	0.973379	1.01914	0.930292	0.951753	0.978909
	359.217	360	0.988308	0.9591	1.00115	0.928131	0.960042	0.991948
	365.207		1.05153	1.0697	1.07172	1.01447	1.01121	0.984761
	371.197		1.14444	1.10975	1.13986	1.0197	1.05743	1.08387
	377.188		1.17903	1.18699	1.2587	1.03372	1.08087	1.12709
	383.178		1.25329	1.25358	1.34138	1.12534	1.14522	1.11962
	389.22		1.32447	1.29993	1.34113	1.10566	1.1712	1.18565
	395.21		1.33036	1.31604	1.40283	1.17056	1.19442	1.21499
	401.201		1.3313	1.41275	1.47022	1.21482	1.25132	1.27531
	407.191		1.38795	1.41172	1.48589	1.23034	1.28455	1.27291
	413.233		1.40478	1.38574	1.46676	1.2262	1.29442	1.31438
	419.223		1.4392	1.45329	1.48148	1.25877	1.35248	1.31984
	425.213		1.43507	1.41882	1.48604	1.26538	1.36794	1.28849
	431.204		1.42664	1.38659	1.55426	1.27056	1.3079	1.36955
	437.245		1.42858	1.48725	1.54734	1.2655	1.3553	1.2875
	443.236		1.457	1.46091	1.53286	1.25441	1.33164	1.32379
	449.226		1.4311	1.44203	1.55462	1.25982	1.33835	1.38328
	455.217		1.44758	1.45324	1.52217	1.29858	1.37786	1.33324
	461.207		1.40604	1.41679	1.5103	1.27634	1.33786	1.32294
	467.197		1.39916	1.39952	1.51181	1.30048	1.33817	1.30959
	473.188		1.40603	1.43271	1.49256	1.2809	1.37182	1.34143
	479.229		1.39183	1.41895	1.54315	1.27916	1.33212	1.31167
	485.22		1.44755	1.45987	1.47725	1.24943	1.33787	1.30412
	491.21		1.40247	1.44061	1.45934	1.27115	1.31352	1.29845
	497.201		1.38868	1.45839	1.5049	1.23516	1.33357	1.26029
	503.191		1.41343	1.42303	1.47579	1.28621	1.3674	1.28599
	509.233		1.40627	1.41996	1.41811	1.24365	1.29327	1.2726
	515.223		1.3252	1.36926	1.44369	1.24625	1.33461	1.29382
	521.213		1.39865	1.38108	1.4988	1.23804	1.32149	1.27839
	527.204		1.37835	1.42719	1.4382	1.28381	1.31912	1.27347
	533.194		1.34161	1.41309	1.49973	1.2339	1.27959	1.27064
	539.236		1.32684	1.36414	1.46608	1.20342	1.30055	1.27397
	545.226		1.36834	1.34042	1.40385	1.19466	1.31006	1.2956
	551.217		1.31473	1.38416	1.42237	1.23795	1.27727	1.26046
	557.207		1.34398	1.34404	1.40917	1.20797	1.30921	1.23758
	563.197		1.36375	1.33342	1.39827	1.22066	1.28869	1.27671
	569.239		1.36455	1.31923	1.43094	1.18368	1.27591	1.29177
	575.229		1.32001	1.31397	1.38959	1.22923	1.29147	1.26411
	581.22		1.32888	1.31818	1.3615	1.20587	1.30125	1.22124
	587.21		1.27883	1.29551	1.41242	1.18731	1.27531	1.23969
	593.201		1.34585	1.3454	1.39289	1.18698	1.27828	1.21378
	599.191	600	1.37016	1.34275	1.38884	1.17565	1.26006	1.22955
	Figure 3.c
	Mean fold increase in Fura2 fluorescence
	Observed time	Representative time	WT			Crbn-/-			WT+YM-58483			Crbn-/-+YM-58483
	0.7432		1	1	1	1	1	1	1	1	1	1	1	1
	5.1464		0.990114	1.0005	1.0133	0.994314	0.979836	1.04207	0.996154	1.01458	1.0051	0.994397	1.00156	1.00887
	11.1368		0.998015	0.994269	1.00231	0.979901	0.989098	1.02048	0.976239	1.01155	1.02344	1.02574	1.03525	0.985037
	17.1528		0.991064	0.988545	1.00907	0.994939	0.976102	1.017	0.960046	1.009	0.998471	1.03438	1.0252	0.984692
	23.1432		0.989936	0.98233	1.00107	0.989997	0.985629	1.02051	0.981942	1.012	0.998639	1.00584	1.02851	1.00391
	29.1336	30	0.966865	0.972344	0.994277	0.995873	0.976519	0.991744	0.950061	0.942801	0.992896	1.00793	0.998796	0.978034
	35.1496		1.05202	1.01269	1.03642	1.00123	0.999041	1.04952	0.952	0.938	0.982	1.00882	1.0057	0.98442
	41.14		0.991137	0.988721	1.01779	1.0023	0.984389	1.02673	0.951137	0.928375	0.970421	1.00691	1.0002	0.976429
	47.156		0.998258	0.994592	1.01003	0.994276	1.00154	1.02105	0.948516	0.964539	0.980181	0.972926	0.980333	0.997419
	53.1464		1.01003	1.02001	1.00323	1.00516	1.01667	1.05013	0.928471	0.979008	0.967849	0.99657	0.982994	0.993861
	59.1624		1.02523	0.996016	1.02529	1.02929	1.02587	1.04882	0.939876	0.974828	0.983889	0.991311	0.979546	0.977982
	65.1528		1.02686	1.02711	1.01502	1.04788	1.0414	1.07495	0.960201	0.983445	0.974234	0.999166	1.01045	0.983326
	71.1432		1.03849	1.0419	1.02639	1.05423	1.07567	1.10323	0.937275	0.988827	1.00107	1.00171	0.980024	0.987152
	77.1336		1.06559	1.03661	1.05617	1.0777	1.08725	1.08534	0.94399	0.94995	1.00984	1.01691	1.01335	1.00177
	83.1496		1.04952	1.07463	1.06408	1.08176	1.07961	1.08654	0.962878	1.00282	0.992069	1.02359	0.981082	1.03043
	89.1656		1.07817	1.05104	1.03747	1.10687	1.0869	1.11335	0.959405	0.975567	0.991558	1.00249	1.02818	1.04386
	95.156		1.07205	1.06246	1.0675	1.07708	1.10982	1.12069	0.945314	0.983177	0.98568	1.01215	1.02749	1.00306
	101.146		1.08021	1.05355	1.08942	1.09205	1.10503	1.12125	0.97356	1.01146	1.0154	1.0106	1.0194	1.00258
	107.162		1.09694	1.07475	1.07033	1.096	1.10934	1.14722	0.976672	0.988952	1.01848	1.02949	1.00869	1.00263
	113.153		1.08735	1.0732	1.07152	1.1079	1.10447	1.12923	0.987842	0.988174	0.994378	1.02207	1.033	1.01679
	119.143		1.08721	1.08707	1.07716	1.10479	1.12433	1.14545	0.972519	0.989301	1.00021	1.04034	1.03657	1.01458
	125.159		1.10246	1.09264	1.09561	1.08275	1.12361	1.13201	0.956736	1.01513	0.978041	1.03072	1.05474	1.04168
	131.15		1.05744	1.06123	1.08753	1.10467	1.11423	1.15146	0.977741	1.00661	1.00389	1.01832	1.01833	1.02136
	137.166		1.08181	1.09829	1.08521	1.06978	1.11563	1.12953	0.99167	0.996506	1.0052	1.02281	1.00924	0.985487
	143.156		1.08228	1.09576	1.08119	1.08724	1.10447	1.1456	0.952017	0.999703	0.985432	1.01092	1.02764	1.02914
	149.146		1.07575	1.07336	1.08524	1.07474	1.13329	1.14111	0.979949	0.985287	1.01985	1.07959	1.02298	1.04035
	155.162		1.0575	1.06455	1.09019	1.08621	1.11555	1.13711	0.981179	1.02013	1.01975	1.00691	1.03985	1.04171
	161.153		1.06339	1.0687	1.08928	1.08032	1.09903	1.14303	0.948685	1.03244	1.05501	1.02572	1.03222	1.01944
	167.143		1.05718	1.07641	1.05989	1.07818	1.10261	1.15274	0.968473	0.980239	1.0284	1.02305	1.04208	1.0048
	173.134		1.06142	1.0818	1.09545	1.05215	1.09942	1.14008	0.975023	1.00116	1.03063	1.0221	1.03421	1.03024
	179.175		1.06888	1.08523	1.08418	1.07249	1.10137	1.13571	0.999525	1.00287	1.02104	1.01694	1.03856	1.02667
	185.166		1.06415	1.06259	1.08549	1.0536	1.08566	1.12386	0.990558	1.01162	1.00697	1.02408	1.01298	1.0105
	191.156		1.04389	1.08435	1.09245	1.05312	1.08817	1.11923	0.950306	1.01905	1.00016	1.01735	1.0535	1.01081
	197.172		1.05551	1.07367	1.0897	1.07591	1.08803	1.12898	1.00024	1.01271	0.998982	1.0512	1.0637	1.02756
	203.162		1.04131	1.06815	1.0741	1.05944	1.10207	1.10407	0.976638	1.00243	1.02741	1.05031	1.04261	1.02421
	209.153		1.03957	1.06862	1.09965	1.03567	1.10443	1.09898	0.97428	1.01611	1.01373	1.05549	1.03815	1.02059
	215.143		1.03096	1.05947	1.06307	1.03921	1.097	1.13659	0.991588	0.970795	0.998639	1.0312	1.07518	1.03896
	221.134		1.03442	1.03492	1.07247	1.05189	1.08146	1.10072	0.981087	1.02817	1.03934	1.01569	1.01999	1.03505
	227.15		1.03279	1.06451	1.07439	1.03483	1.07064	1.10523	1.00825	1.0088	1.04831	1.02627	1.05338	1.0375
	233.14		1.01705	1.0751	1.04061	1.0513	1.067	1.10106	0.967619	0.992667	1.03838	1.06588	1.04663	1.01031
	239.13		1.01796	1.05905	1.062	1.03585	1.05557	1.10066	0.978739	1.00415	1.03575	1.04651	1.03978	1.03833
	245.146		1.02059	1.0434	1.05005	1.02547	1.0572	1.09946	0.976619	1.03112	1.01912	1.08107	1.03468	1.028
	251.162		1.01791	1.03683	1.06402	1.02763	1.05781	1.09641	0.954457	1.00361	1.00496	1.06854	1.04125	1.03731
	257.153		1.02585	1.04087	1.05594	1.02694	1.06776	1.08188	1.01005	0.99397	1.0191	1.00848	1.02647	1.01799
	263.143		1.02217	1.0537	1.0699	1.01075	1.04415	1.0882	0.991564	1.01569	1.02437	1.02188	1.07347	1.04482
	269.159		1.00223	1.03282	1.0542	1.00966	1.04112	1.0757	0.98392	0.993801	0.999037	1.00764	1.06487	1.02946
	275.15		1.01945	1.01783	1.05459	1.03547	1.03975	1.09213	0.991562	1.01079	1.01118	1.01641	1.05857	1.06062
	281.14		1.01243	1.0255	1.0418	0.993265	1.05464	1.08242	0.956865	1.02092	1.00908	1.05437	1.02362	1.04977
	287.13		0.999493	1.01812	1.05304	1.01997	1.03773	1.07837	1.00829	1.00352	1.02152	1.03329	1.03316	1.04018
	293.146		1.00698	1.02575	1.06116	1.00794	1.01978	1.05611	0.975869	0.990371	1.01173	1.05008	1.08176	1.04639
	299.162		0.992434	1.02309	1.05784	1.02488	1.02809	1.0863	0.98328	1.02212	1.01935	1.02589	1.04952	1.03441
	305.153		0.995525	1.00498	1.04304	0.998556	1.01697	1.06083	0.987891	1.03294	1.00185	1.03361	1.01734	1.03689
	311.143		0.999989	1.0199	1.04039	0.989253	1.02757	1.05171	0.993405	1.02804	1.01176	1.05059	1.04367	1.07121
	317.159		0.998311	1.01882	1.03972	0.985277	1.04072	1.04821	1.00135	0.982535	0.981907	1.04799	1.04848	1.02478
	323.15		0.989609	1.0347	1.04358	0.988946	1.02686	1.0712	0.962812	1.01642	1.01812	1.0509	1.08716	1.02381
	329.14		0.986992	1.02665	1.03914	1.00467	1.0389	1.05447	0.991969	1.00956	1.04908	1.03148	1.02631	1.05978
	335.13		0.996533	0.994196	1.04887	0.993786	1.01746	1.04381	0.954927	0.999385	0.997871	1.03922	1.08865	1.08308
	341.146		0.974879	1.02491	1.04367	0.995054	1.01472	1.06103	0.99502	1.02206	1.06357	1.04668	1.06113	1.05741
	347.162		0.97413	1.00122	1.03294	0.987551	1.01008	1.0431	1.00206	0.99444	1.04562	1.01203	1.05369	1.0315
	353.153		0.965594	1.00633	1.04072	0.998247	1.00475	1.04732	0.973525	1.0053	1.02198	1.02597	1.05432	1.05496
	359.143	360	0.980504	0.994808	1.02724	0.982853	1.00046	1.04476	0.955594	0.986813	1.0468	1.02659	1.02469	1.03323
	365.159		1.02406	1.07525	1.09599	1.02635	1.08395	1.13448	1.0004	0.998286	1.00331	1.05674	1.06011	1.04011
	371.15		1.17965	1.16523	1.2406	1.19891	1.27462	1.30421	1.03174	1.0439	1.02008	1.11217	1.07444	1.11929
	377.14		1.26467	1.24778	1.33293	1.37635	1.4266	1.47631	1.06321	1.11178	1.08115	1.1559	1.15767	1.14395
	383.156		1.39669	1.33526	1.45918	1.47379	1.56408	1.62516	1.08296	1.13373	1.10749	1.18836	1.1696	1.18775
	389.146		1.4818	1.41195	1.52397	1.56315	1.64003	1.75235	1.11363	1.11666	1.13691	1.1585	1.13902	1.10949
	395.162		1.53025	1.46332	1.5672	1.65412	1.72485	1.81585	1.14801	1.19034	1.13969	1.12706	1.1469	1.15114
	401.153		1.56256	1.53852	1.637	1.66833	1.73412	1.84136	1.11186	1.18147	1.11611	1.20508	1.17953	1.16548
	407.143		1.54841	1.55996	1.63181	1.73997	1.75859	1.88128	1.17204	1.20096	1.19916	1.20711	1.19712	1.18622
	413.159		1.56292	1.54599	1.65081	1.71847	1.80265	1.90927	1.18777	1.15979	1.19535	1.21823	1.22741	1.21462
	419.15		1.53979	1.52879	1.66593	1.71214	1.80971	1.87489	1.17026	1.20192	1.14657	1.23339	1.20269	1.22868
	425.14		1.55566	1.5684	1.62902	1.71823	1.82434	1.84409	1.20493	1.18657	1.17199	1.19966	1.2163	1.23887
	431.156		1.52209	1.56386	1.62783	1.70169	1.79195	1.88442	1.18169	1.24519	1.18618	1.20249	1.22754	1.28759
	437.146		1.52731	1.54834	1.65418	1.71513	1.77011	1.85671	1.17875	1.18808	1.20921	1.24007	1.23724	1.23002
	443.137		1.51717	1.5875	1.60108	1.67755	1.74575	1.82706	1.18721	1.18292	1.15211	1.20078	1.21782	1.26489
	449.153		1.51765	1.54361	1.60503	1.68338	1.78534	1.85715	1.18026	1.21895	1.192	1.2317	1.22806	1.25129
	455.143		1.4971	1.50251	1.61764	1.66282	1.72576	1.79435	1.2053	1.22094	1.18002	1.19873	1.23878	1.26766
	461.159		1.48377	1.53993	1.60383	1.62311	1.74614	1.78252	1.18607	1.22277	1.16148	1.24776	1.20457	1.26894
	467.15		1.50676	1.4851	1.59988	1.63485	1.69079	1.77837	1.16412	1.19243	1.18802	1.20814	1.22953	1.25901
	473.14		1.48529	1.51186	1.55527	1.61528	1.6833	1.75293	1.17513	1.19143	1.15593	1.23871	1.19424	1.22201
	479.156		1.4635	1.51762	1.57681	1.61959	1.67361	1.76681	1.17649	1.15325	1.18461	1.19446	1.20522	1.24755
	485.172		1.47056	1.46953	1.54687	1.60007	1.66939	1.75323	1.15678	1.19311	1.19305	1.1698	1.19848	1.221
	491.162		1.46434	1.52554	1.55654	1.58079	1.64313	1.73937	1.12305	1.15762	1.18497	1.2	1.19441	1.21947
	497.153		1.43884	1.51529	1.5428	1.60763	1.64768	1.72052	1.13148	1.17094	1.1682	1.19976	1.20442	1.21317
	503.169		1.42949	1.49088	1.49063	1.58497	1.65104	1.72966	1.15647	1.14296	1.15835	1.18949	1.17985	1.18153
	509.159		1.44285	1.48369	1.51206	1.56421	1.63158	1.71977	1.1265	1.14396	1.15647	1.1689	1.14359	1.20985
	515.15		1.42993	1.45661	1.51397	1.58076	1.63981	1.68232	1.15009	1.14634	1.13856	1.1564	1.16064	1.17474
	521.166		1.44624	1.44006	1.50709	1.55053	1.64275	1.69249	1.14155	1.13218	1.19104	1.16323	1.17648	1.20049
	527.182		1.42721	1.45895	1.49283	1.55599	1.60748	1.66548	1.14256	1.1429	1.11271	1.14815	1.1219	1.18371
	533.172		1.41408	1.42198	1.49609	1.5148	1.62559	1.72009	1.10414	1.14294	1.17451	1.12379	1.10797	1.16251
	539.162		1.41883	1.42663	1.47797	1.52029	1.63348	1.68734	1.10081	1.10326	1.12239	1.10378	1.12124	1.14113
	545.153		1.40406	1.43122	1.49732	1.52399	1.62573	1.65552	1.10415	1.10392	1.11204	1.12471	1.13414	1.13529
	551.169		1.42848	1.41949	1.47046	1.53938	1.60319	1.64765	1.10118	1.13125	1.09245	1.0952	1.1256	1.13533
	557.159		1.36146	1.40536	1.46901	1.54685	1.58788	1.66598	1.08328	1.14125	1.12831	1.10898	1.14466	1.11808
	563.15		1.39331	1.42682	1.44554	1.53496	1.61485	1.64015	1.06485	1.12029	1.13452	1.11692	1.1195	1.13626
	569.166		1.38333	1.40913	1.47583	1.51783	1.57008	1.66243	1.10461	1.11609	1.10663	1.15572	1.10494	1.11658
	575.182		1.38436	1.42869	1.46361	1.49768	1.5672	1.65993	1.08877	1.08112	1.10685	1.0713	1.10718	1.12326
	581.172		1.37495	1.42263	1.46375	1.45817	1.56879	1.62693	1.0854	1.08857	1.08821	1.08038	1.09862	1.11546
	587.162		1.36257	1.41064	1.45561	1.49013	1.57802	1.64457	1.04125	1.08837	1.04593	1.11156	1.10918	1.14386
	593.153		1.38774	1.43829	1.42942	1.46072	1.58379	1.63373	1.05154	1.04905	1.06515	1.05299	1.11014	1.12061
	599.169	600	1.36168	1.40129	1.43605	1.4782	1.5795	1.65338	1.07584	1.07204	1.07534	1.06961	1.07618	1.09042
	Figure 3.d
	Engulfing phagocytes (%)
		WT		Crbn-/-
		Veh	EGTA	Veh	EGTA
	1	17.5	0.675	23.95	0.62
	2	22.6	1.325	27.05	0.925
	3	22.8	0.66	31	0.905
	Figure 3.e
	Engulfing phagocytes (%)
		WT		Crbn-/-
		DMSO	YM-58483	DMSO	YM-58483
	1	23.5	1.915	37.6	2.96
	2	17.9	4.41	34.55	3.68
	3	15.45	2.74	24.55	2.555
	Figure 3.g
	Time required for phagocytic cup closure (s)
		WT		Crbn-/-
	YM-58483	-	+	-	+
	1	380	900	280	800
	2	540	740	320	1100
	3	600	800	260	740
	4	460	420	420	1080
	5	320	820	340	360
	6	300	320	400	460
	7	500	720	300	400
	8	340	460	220	480
	9	500	680	480	320
	10	480	1040	380	440
	11		400	240	540
	12		760	380	500
	13		780	240	680
	14				880
	15				960
	Figure 3.h
	Engulfing phagocytes (%)
	Mdivi-1 Conc	WT				Crbn-/-
	0	24.8	26.3	20.6	22	40.7	40.1	31.8	30
	5	21.7	24.5	18.7	20.1	39.7	38.7	30	28.5
	10	21.3	23.8	17.7	20.4	39	38	30	26.5
	20	22	22	16.6	19.7	39.6	38.5	29.4	26.9
	50	20.2	20	16.6	17.9	40.5	39.6	30.5	27.1

## Sheet: Figure 4
	Figure 4.a
	unit: kDa	BMDM		PM		MEF
		WT	Crbn-/-	WT	Crbn-/-	WT	Crbn-/-
	Blot:Orai1
	Blot:Stim1
	Blot:β-Actin
	Figure 4.b
	unit: kDa	293T
		WT	Crbn-/-
	Blot:Orai1
	Blot:Stim1
	Blot:β-Actin
	Figure 4.c					Relative Orai1 mRNA
			WT	Crbn-/-			WT	Crbn-/-
	Orai1					1	1	1.06412
						2	1	0.848961
						3	1	1.02731
	β-Actin
	Figure 4.d
	unit: kDa
	Blot:Orai1
	Blot:Crbn
	Blot:β-Actin
	Figure 4.e
	unit: kDa
	IP:Flag
	Blot:Crbn
	TCL
	Blot:Crbn
	IP:Flag
	Blot:Flag
	Figure 4.f
	unit: kDa
	IP:Flag
	Blot:Crbn
	TCL
	Blot:Crbn
	IP:Flag
	Blot:Flag
	Figure 4.g
	unit: kDa
	GST pull down
	Blot:Crbn
	TCL
	Blot:Crbn
	GST pull down
	Blot:GST
	Figure 4.h
	unit: kDa
	IP:Flag
	Blot:HA
	TCL
	Blot:HA
	IP:Flag
	Blot:Flag
	Figure 4.i
	unit: kDa
	GST pull down
	Blot:HA
	TCL
	Blot:HA
	GST pull down
	Blot:GST

## Sheet: Figure 5
	Figure 5.a
	unit: kDa
	IP:Flag
	Blot:Cul4A
	TCL
	Blot:Cul4A
	IP:Flag
	Blot:DDB1
	TCL
	Blot:DDB1
	IP:Flag
	Blot:Crbn
	TCL
	Blot:Crbn
	IP:Flag
	Blot:Flag
	Figure 5.b
	unit: kDa
	IP:Flag
	Blot:HA
	IP:Flag
	Blot:Flag
	TCL
	Blot:HA
	TCL
	Blot:Flag
	TCL
	Blot:β-Actin
	Figure 5.c
	unit: kDa
	IP:Flag
	Blot:HA
	IP:Flag
	Blot:Flag
	TCL
	Blot:HA
	TCL
	Blot:Crbn
	TCL
	Blot:β-Actin
	Figure 5.d
	unit: kDa
	IP:Flag
	Blot:HA
	IP:Flag
	Blot:Flag
	TCL
	Blot:HA
	TCL
	Blot:β-Actin
	Figure 5.e
	unit: kDa
	Blot:Orai1
	Blot:β-Actin
	Relative expression of Orai1
		WT		Crbn-/-
	MG132	-	+	-	+
	1	1	1.51362	1.87074	1.66913
	2	1	1.4782	1.92026	1.78873
	3	1	1.71815	1.79137	1.7173

## Sheet: Figure 6
	Figure 6.a
	Engufing phagocytes (%)
		Control	Crbn	Crbn+Orai1	Orai1
	1	26.8	15.8	27.4	32.5
	2	28.3	17.2	29	33.4
	3	31.3	18.1	32.4	35
	Figure 6.b
	Engulfing phagocytes (%)
		Control	Orai1	Orai1+Crbn	Orai1-K89A	Orai1-K89A+Crbn
	1	27.5	34.9	24.3	35.6	33.8
	2	28.3	36.5	27.3	39.1	33
	3	23.3	30.3	26.5	33.4	28.7
	Figure 6.c
	Blot:Orai1
	Blot:Crbn
	Blot:β-Actin
	Figure 6.d
	Blot:Orai1
	Blot:β-Actin
	Figure 6.e
	IP:Flag
	Blot:HA
	IP:Flag
	Blot:Flag
	TCL
	Blot:HA
	TCL
	Blot:Crbn
	TCL
	Blot:β-Actin
	Figure 6.f
	Blot:Crbn
	Blot:Erk2
	Figure 6.g
	IP:Flag
	Blot:Crbn
	TCL
	Blot:Crbn
	IP:Flag
	Blot:Flag
	Figure 6.h
	Expression of Crbn (cytosol/nucleus)
	Apop. thy.	-	+
	1	1.40286	1.75532
	2	1.74246	2.19136
	3	1.96644	1.69702
	4	1.74957	1.92576
	5	1.47439	1.21083
	6	1.91688	1.15088
	7	1.88707	1.12751
	8	1.18529	1.2114
	9		1.59399
	10		1.81378
	11		1.49467
	12		1.11059
	13		1.39675
	14		1.17225
	15		1.89663
	16		1.73404
	17		1.7074
	18		1.96497
	19		2.05818
	20		1.97662
	21		1.98615
	22		1.65115
	23		1.68019
	24		1.31196
	25		1.5994
	Figure 6.i
	unit: kDa
	TCL
	Blot:Crbn
	Blot:Lamin B1
	Blot:GAPDH
	Figure 6.j
	unit: kDa
	IP:Flag
	Blot:Stim1
	TCL
	Blot:Stim1
	IP:Flag
	Blot:Flag
	Figure 6.k
	unit: kDa
	IP:Flag
	Blot:Crbn
	TCL
	Blot:Crbn
	TCL
	Blot:Stim1
	IP:Flag
	Blot:Flag

## Sheet: Figure S1-9
	Figure S1.a				Figure S1.b
	Engufing phagocytes (%)				MFI
		Control	Crbn			GFP	Crbn
	1	24.8	13.6		1	1.163	0.798
	2	28.2	16		2	1.254	0.868
	3	23.2	14.1		3	1.118	0.759
	Figure S2.a			Figure S2.b			Figure S2.c
	unit: kDa	MEF			BMDM			PM
		WT	Crbn-/-		WT	Crbn-/-		WT	Crbn-/-
	Blot:Crbn
	Blot:β-Actin
	Figure S3.b
	Percentage of F4/80+ and CD11b+ cells
		WT	Crbn-/-
	1	98.1	97.9
	2	96.85	97.05
	3	97.75	97.55
	Figure S4.a
	Engufing phagocytes (%)
	Target : polystyrene beads
		WT	Crbn-/-
	1	42.25	38.45
	2	31.35	29.1
	3	39.05	34.5
	Figure S4.b
	Engufing phagocytes (%)
	Target	WT			Crbn-/-
	E.coli	28.4	33.65	19.9	43.25	26.2	20.1
	S.aureus	10.985	11.455	17.3	9.735	9.53	18.45
	Figure S5.a
	unit: kDa	BMDM
		WT	Crbn-/-
	Blot:P-AMPK
	Blot:AMPK
	Figure S5.b
	unit: kDa
	Blot:Orai1
	Blot:p-raptor
	Blot:raptor
	Blot:p-p70 S6K
	Blot:p70 S6K
	Blot:β-Actin
	Figure S5.c
	Engulfing phagocytes (%)
		GFP	AMPKα	AMPKα CA	AMPKα DN
	1	23.2	21.5	23.35	24.35
	2	19.7	17.95	15.15	15.15
	3	18	18.9	16.55	16.25
	Figure S5.d
	unit: kDa	PM		BMDM		MEF		LR73
		WT	Crbn-/-	WT	Crbn-/-	WT	Crbn-/-	WT	Crbn-/-
	Blot:p-AMPK
	Blot:AMPK
	Figure S6.a
	Engulfing phagocytes (%)
		GFP	Slo
	1	25.4	27.8
	2	24.1	24.8
	3	24.6	28.1
	Figure S6.b
	Engulfing phagocytes (%)
		GFP	GS
	1	35.8	32.9
	2	36.2	37.5
	3	28.4	28.1
	4	29.8	29.6
	Figure S6.c
	Engulfing phagocytes (%)
	9-AC Conc (uM)	WT			Crbn-/-
	0	18.05	25.25	28.5	34.4	37.85	39.5
	25	17.9	23.4	28.75	31.35	38.9	33.6
	50	17.9	24.4	28.25	31.55	37.1	38.35
	100	18.7	23.05	28.9	32.85	37.35	40.1
	200	19.45	23.85	28.05	30.05	35.95	37.55
	Figure S6.d
	Engulfing phagocytes (%)
	Lenalidomide Conc (uM)	1	2	3	(Experiment #)
	0	33.9	45.35	44.75
	1	36.85	45.5	47.4
	5	39.4	45.55	45.95
	10	35.3	44.65	46.8
	50	35.8	44.05	43.95
	Figure S7
	Fluorescence intensity(A.U.)
		WT	Crbn-/-
	1	14.693	17.802
	2	13.306	13.15
	3	20.525	14.689
	4	27.215	12.977
	5	20.426	14.063
	6	24.772	18.009
	7	15.668	22.322
	8	16.339	18.851
	9	23.423	13.991
	10	23.975	30.737
	11	21.826	25.485
	12	16.787	23.259
	13	19.783	27.431
	14	15.412	31.496
	15	14.146	12.143
	16	13.679	19.783
	17	18.609	12.774
	18	19.212	16.826
	19	20.14	12.927
	20	22.203	19.637
	21	18.857	27.35
	22	17.099	16.573
	23		18.69
	Figure S8
	Mean fold increase in Fura2 fluorescence
	Observed time	Representative time	WT			Crbn-/-
	0.7422	0	1	1	1	1	1	1
	7.5006		0.956565	1.02001	0.996746	1.0884	1.03484	1.0354
	16.4606		0.931475	1.05969	1.0118	1.03501	1.01485	0.949892
	25.4718		0.976413	1.02203	0.995585	1.13315	1.07237	1.00177
	34.483		0.977325	0.990818	1.02327	1.02853	0.961111	0.982423
	43.4942		1.02468	0.957152	1.02666	1.05862	0.979469	1.00111
	52.5054		0.988726	1.03836	1.02764	1.10525	0.980088	1.01654
	61.4654	60	1.01537	0.984271	1.1038	1.12807	1.04769	1.07374
	70.4766		1.07574	0.993363	1.10969	1.04489	1.05769	0.990349
	79.4878		1.03722	0.996498	1.16857	1.04265	1.04212	0.987177
	88.499		1.05903	1.0095	1.14057	1.09882	1.03592	1.04535
	97.5102		1.04718	0.959254	1.12029	1.08471	1.05217	1.05572
	106.521		1.00431	0.982809	1.13788	1.10087	1.00941	1.03759
	115.481		1.02818	0.949002	1.06867	1.1205	1.00361	1.01551
	124.493		0.944046	0.966705	1.14424	1.0656	1.07109	1.02661
	133.504		1.05492	0.992234	1.18762	1.08373	1.07022	1.05173
	142.464		1.04562	0.992536	1.08061	1.08081	1.073	1.07864
	151.475		1.06614	0.989446	1.10688	1.10577	1.05155	1.07837
	160.486		1.09796	0.982128	1.13853	1.09486	1.05028	1.00707
	169.497		1.08637	0.990034	1.12875	1.09499	1.11447	1.10095
	178.457		1.12461	1.01491	1.17966	1.10614	1.04382	1.09162
	187.469		1.05215	0.957278	1.12308	1.07272	1.04719	1.08431
	196.48		1.04573	1.00736	1.16115	1.05295	1.02185	1.01615
	205.491		1.09685	1.01229	1.12211	1.19881	1.05918	1.06001
	214.502		1.08791	1.03838	1.12512	1.10153	1.01797	1.09548
	223.462		1.04304	0.983947	1.10122	1.16175	1.05983	1.09842
	232.473		1.03958	0.986294	1.20106	1.14081	1.07109	1.0658
	241.485		1.0857	0.957099	1.11625	1.07329	1.06588	1.07399
	250.496		1.12626	0.983401	1.13384	1.20809	1.07414	1.09906
	259.507		1.06782	0.973205	1.08236	1.14336	1.14965	1.05945
	268.467		1.00136	1.0942	1.16742	1.1639	1.0615	1.08885
	277.478		1.066	0.983272	1.10756	1.14481	1.09214	1.11526
	286.489		1.06306	1.02955	1.09851	1.17362	1.05047	1.09555
	295.501		1.09898	1.03061	1.15389	1.16733	1.13321	1.1699
	304.512		1.0895	1.01036	1.13726	1.11129	1.10199	1.10019
	313.472		1.11802	0.991822	1.16545	1.15893	1.14285	1.11656
	322.483		1.05684	1.00157	1.21261	1.13814	1.07817	1.12928
	331.494		1.06724	1.03455	1.0894	1.14807	1.09837	1.10911
	340.505		1.08901	1.09599	1.2062	1.15919	1.1748	1.19572
	349.517		1.06703	1.05471	1.14017	1.23095	1.10629	1.15903
	358.477		1.02611	1.01894	1.17137	1.19482	1.12149	1.13721
	367.488		1.08399	1.05346	1.1542	1.18106	1.09181	1.15417
	376.499		1.14191	1.03819	1.16778	1.16975	1.10435	1.15544
	385.459		1.06791	1.02124	1.18851	1.16814	1.141	1.10261
	394.47		0.986047	1.02283	1.17914	1.15707	1.0901	1.12527
	403.481		1.10379	1.03856	1.1976	1.1582	1.09757	1.14158
	412.493		1.10081	1.08004	1.19755	1.21147	1.17593	1.18397
	421.504		1.09203	1.03553	1.19919	1.19613	1.16281	1.1908
	430.464		1.07346	1.02716	1.18054	1.20203	1.16565	1.22316
	439.475		1.10976	1.03719	1.21311	1.17344	1.2258	1.16562
	448.486		1.10027	1.02363	1.23687	1.15776	1.16502	1.18193
	457.497		1.08032	1.05901	1.19084	1.16111	1.18363	1.1847
	466.509		1.08785	1.00551	1.1663	1.14505	1.14995	1.16178
	475.469		1.08212	1.05826	1.22052	1.16001	1.19833	1.18794
	484.48		1.07696	1.02751	1.23339	1.22317	1.26418	1.19294
	493.491		1.09848	1.0689	1.19267	1.11698	1.22927	1.15995
	502.502		1.04545	0.97435	1.17628	1.17478	1.18589	1.20715
	511.513		1.11181	1.04473	1.1726	1.14384	1.15881	1.15697
	520.473		1.10314	1.06658	1.19881	1.22412	1.22235	1.21667
	529.485		1.0481	1.05025	1.2381	1.20539	1.17621	1.16673
	538.496		1.03206	1.07434	1.13686	1.11661	1.19717	1.22284
	547.507		1.03506	1.09985	1.14974	1.19533	1.22329	1.25693
	556.467		1.05787	1.04909	1.15865	1.15084	1.18698	1.28576
	565.478		1.08438	1.07661	1.17622	1.1903	1.27522	1.26166
	574.489		1.09558	1.03824	1.20425	1.16148	1.26028	1.2381
	583.501		1.08323	1.06784	1.16855	1.22557	1.22769	1.29203
	592.512		1.16125	1.05835	1.13453	1.17494	1.23482	1.2966
	601.472		1.02714	1.06044	1.15117	1.20021	1.25289	1.23989
	610.483		1.03433	1.01635	1.15028	1.15835	1.2219	1.25369
	619.494		1.07097	1.07892	1.18024	1.19791	1.2202	1.2709
	628.505		1.07203	1.05486	1.20975	1.16729	1.29237	1.28206
	637.517		1.08854	1.11725	1.19216	1.21191	1.29449	1.28651
	646.477		1.10166	1.04981	1.18789	1.18576	1.2253	1.23878
	655.488		1.16406	1.0881	1.17618	1.12188	1.22519	1.28157
	664.499		1.12489	1.0734	1.18864	1.13674	1.26276	1.26355
	673.51		1.14173	1.06215	1.17746	1.14112	1.23303	1.25487
	682.47		1.12037	1.05529	1.20491	1.19032	1.20161	1.24872
	691.481		1.07019	1.04946	1.15298	1.16591	1.21427	1.24689
	700.493		1.05841	1.0327	1.21238	1.20812	1.20187	1.20963
	709.504		1.092	1.05598	1.19215	1.20264	1.15943	1.25749
	718.515		1.11696	1.05772	1.13228	1.17264	1.21476	1.29335
	727.475		0.998645	1.08253	1.17942	1.08923	1.24108	1.27275
	736.486		1.07325	1.04646	1.23864	1.13812	1.30989	1.2308
	745.497		0.990332	1.06654	1.19788	1.17331	1.23304	1.17913
	754.509		1.10006	1.0848	1.19475	1.13676	1.29935	1.22099
	763.52		1.10472	1.05868	1.1577	1.15617	1.25348	1.26492
	772.48		1.09841	1.08014	1.22211	1.13314	1.21708	1.2096
	781.491		1.03462	1.09138	1.17119	1.11732	1.2493	1.2915
	790.502		1.12809	1.07856	1.15104	1.18747	1.23515	1.23294
	799.513		1.09302	1.02965	1.17874	1.13957	1.19938	1.17983
	808.473		1.08173	1.04695	1.15432	1.1625	1.2798	1.25851
	817.485		1.08415	1.07099	1.147	1.11533	1.25351	1.19715
	826.496		1.08619	1.10576	1.0996	1.17823	1.27051	1.22801
	835.507		1.08373	1.09141	1.16811	1.16141	1.21063	1.2575
	844.467		1.05234	0.990734	1.16145	1.12715	1.23745	1.24258
	853.478		1.06213	1.1236	1.18783	1.15353	1.21814	1.23109
	862.489		1.09906	1.07926	1.15647	1.17395	1.27125	1.25896
	871.501		1.04119	1.06022	1.11462	1.1112	1.25198	1.23835
	880.512		1.12915	1.07051	1.13811	1.11946	1.27569	1.19304
	889.472		1.07609	1.05095	1.15812	1.11483	1.21712	1.23289
	898.483		1.06344	1.07717	1.17453	1.16044	1.26527	1.22508
	907.494		1.04462	1.0593	1.24741	1.12845	1.2082	1.26469
	916.505		1.04811	1.04198	1.16768	1.1148	1.24659	1.24405
	925.517		1.07538	1.04125	1.17216	1.11455	1.18617	1.18592
	934.477		1.08936	1.04458	1.22879	1.1239	1.234	1.25162
	943.488		1.03816	1.07764	1.11119	1.10343	1.2945	1.21637
	952.499		1.04252	1.06574	1.13572	1.1543	1.18907	1.19722
	961.51		1.04992	1.03415	1.13875	1.1704	1.17437	1.23088
	970.521		1.07569	1.04188	1.11972	1.09563	1.15661	1.25391
	979.481		1.08638	1.04894	1.14735	1.1077	1.23687	1.17689
	988.493		1.02169	1.031	1.14921	1.15051	1.23022	1.19079
	997.504		1.02709	1.04449	1.19307	1.09391	1.24971	1.26941
	1006.51		1.05312	1.02287	1.17679	1.20316	1.26645	1.23988
	1015.48		0.984703	1.11422	1.17805	1.12761	1.22124	1.23745
	1024.49		1.13134	1.02851	1.14633	1.11531	1.20662	1.28016
	1033.5		1.09512	1.08562	1.16883	1.1795	1.28975	1.29054
	1042.51		1.03721	1.08169	1.22929	1.1231	1.23212	1.27071
	1051.52		1.04924	1.08508	1.15491	1.14342	1.22916	1.28374
	1060.48		1.08391	1.08365	1.14323	1.11335	1.24315	1.31519
	1069.49		1.09735	1.06928	1.09976	1.13072	1.19959	1.25504
	1078.5		1.02303	1.01349	1.11679	1.138	1.23083	1.20788
	1087.51		1.0334	1.02584	1.09997	1.15181	1.19176	1.23541
	1096.52		1.07571	1.0952	1.1177	1.11346	1.21557	1.27596
	1105.48		1.0146	1.04078	1.14519	1.14755	1.26734	1.22006
	1114.5		1.01597	1.06911	1.17982	1.09815	1.20676	1.23371
	1123.51		1.03947	1.06968	1.16166	1.11893	1.25149	1.26364
	1132.52		1.00609	1.08526	1.11326	1.19296	1.26797	1.25567
	1141.53		1.04521	1.04357	1.21636	1.20294	1.18703	1.22449
	1150.49		1.0575	1.02856	1.16721	1.15433	1.17508	1.23064
	1159.5		1.02938	1.02351	1.10843	1.06328	1.23422	1.25512
	1168.51		1.05726	1.03131	1.15642	1.11979	1.23006	1.15888
	1177.52		1.06354	1.08167	1.15924	1.117	1.23163	1.23244
	1186.53		1.07425	1.05267	1.15203	1.12709	1.23481	1.24964
	1195.49		1.07066	1.04933	1.22123	1.11937	1.26173	1.16931
	1204.51		1.04213	1.05608	1.10855	1.17353	1.24723	1.2647
	1213.52		1.00934	1.02707	1.18652	1.1784	1.26117	1.22299
	1222.53		1.10439	1.063	1.14133	1.09861	1.23656	1.19736
	1231.49		1.01717	1.04253	1.1493	1.085	1.2227	1.2267
	1240.5		1.03086	1.06602	1.14356	1.12311	1.17321	1.18784
	1249.51		1.07796	1.03276	1.16378	1.14222	1.26292	1.23171
	1258.52		1.07722	1.04016	1.15411	1.14169	1.25887	1.24336
	1267.48		1.03795	1.06956	1.15808	1.12016	1.19922	1.27164
	1276.49		1.061	1.0689	1.17133	1.13668	1.20621	1.21494
	1285.5		1.0356	0.991764	1.12184	1.12319	1.25487	1.20318
	1294.52		1.04873	0.979224	1.1437	1.11581	1.2115	1.22957
	1303.53		0.97122	1.00905	1.1948	1.15818	1.20839	1.26606
	1312.49		1.01219	1.07262	1.20654	1.11482	1.26855	1.20977
	1321.5		0.965108	1.06221	1.15094	1.10147	1.22664	1.21291
	1330.51		1.02861	1.06854	1.1225	1.10889	1.18711	1.30107
	1339.52		1.02617	1.04394	1.09926	1.10158	1.16822	1.20791
	1348.53		0.999214	1.02256	1.13716	1.11915	1.2614	1.25367
	1357.49		1.06723	1.02554	1.13052	1.10541	1.30028	1.22789
	1366.5		1.09309	1.00075	1.11288	1.14405	1.28446	1.21083
	1375.51		1.04778	1.037	1.17581	1.05806	1.16763	1.20761
	1384.52		1.06741	1.04594	1.19581	1.17654	1.24398	1.29609
	1393.48		1.04325	1.07149	1.17554	1.14744	1.18844	1.18407
	1402.5		0.978163	1.04211	1.12881	1.14986	1.19136	1.16591
	1411.51		1.06151	1.10146	1.12553	1.10778	1.22752	1.20156
	1420.52		1.01083	1.05668	1.17083	1.14111	1.24109	1.26322
	1429.53		0.99717	1.09619	1.17561	1.07468	1.21341	1.26217
	1438.49		1.02733	1.06789	1.11895	1.13086	1.30004	1.25933
	1447.5		1.04929	0.995629	1.14532	1.12648	1.25234	1.21768
	1456.51		1.07338	1.04999	1.13857	1.1592	1.229	1.22567
	1465.52		1.05982	1.07907	1.20004	1.1718	1.22207	1.23542
	1474.48		1.05991	1.05052	1.15096	1.15233	1.22264	1.23737
	1483.49		1.02491	0.992232	1.15862	1.20587	1.21766	1.33745
	1492.51		1.08167	1.03107	1.19382	1.10903	1.18642	1.2229
	1501.52		1.01497	1.0692	1.13831	1.14924	1.30107	1.27019
	1510.53		1.09135	1.04413	1.17078	1.0738	1.24392	1.21875
	1519.49		1.0595	1.02323	1.18178	1.1671	1.20379	1.16986
	1528.5		1.03586	1.05254	1.18616	1.19738	1.25809	1.24978
	1537.51		1.04173	1.0801	1.18867	1.13872	1.20477	1.20319
	1546.52		1.02822	1.0319	1.17402	1.1565	1.24264	1.24991
	1555.53		1.04014	1.09261	1.16724	1.1444	1.25365	1.24366
	1564.49		1.07658	1.06925	1.10202	1.11674	1.22268	1.27935
	1573.5		1.01365	1.03817	1.12827	1.1079	1.19588	1.2124
	1582.52		1.07442	1.01713	1.12997	1.11737	1.22506	1.30504
	1591.53		1.11814	1.10028	1.16307	1.11126	1.22811	1.23909
	1600.54		1.08114	1.08957	1.15071	1.10359	1.1988	1.25723
	1609.5		1.02229	1.03964	1.20019	1.14688	1.24894	1.23519
	1618.51		1.06759	1.06413	1.14806	1.13075	1.25088	1.20421
	1627.52		1.00881	1.02977	1.17009	1.18932	1.24101	1.16755
	1636.53		1.01242	1.06183	1.1163	1.10509	1.22681	1.28382
	1645.49		1.02867	1.02686	1.17057	1.10798	1.23471	1.24372
	1654.5		0.996404	1.04015	1.14681	1.16355	1.22082	1.25234
	1663.51		0.996674	1.00383	1.15606	1.09479	1.26674	1.24212
	1672.52		0.970194	1.0208	1.16816	1.14185	1.20289	1.29289
	1681.48		1.01229	1.0231	1.19613	1.1323	1.1475	1.18848
	1690.5		1.01452	1.06884	1.21846	1.08019	1.17008	1.26155
	1699.51		1.04758	1.0617	1.09949	1.12864	1.2384	1.26665
	1708.52		1.01158	1.05923	1.17631	1.12627	1.21218	1.22633
	1717.53		1.02244	1.0234	1.19095	1.11489	1.20763	1.23126
	1726.49		1.02373	1.03592	1.14775	1.14548	1.20219	1.21156
	1735.5		1.01225	1.04881	1.15007	1.16655	1.24342	1.19843
	1744.51		1.00469	1.04827	1.18306	1.08197	1.23421	1.22724
	1753.52		0.987166	1.07641	1.1348	1.16097	1.2747	1.22101
	1762.53		1.02053	1.06729	1.17653	1.11313	1.27943	1.20046
	1771.49		0.996125	1.02554	1.16489	1.09548	1.20206	1.21567
	1780.51		1.01459	1.02629	1.24342	1.06609	1.25399	1.19888
	1789.52		1.05166	1.01631	1.17355	1.08855	1.21634	1.24848
	1798.53	1800	1.07669	1.00811	1.15059	1.15533	1.19674	1.23303
	Figure S9.a											Figure S9.b
	Mean fold increase in Fura2 fluorescence in peritoneal macrophage											Mean fold increase in Fura2 fluorescence in MEFs
	Observed time	Representative time	WT			Crbn-/-						Observed time	Representative time	WT			Crbn-/-
	0.7404		1	1	1	1	1	1				0.7532		1	1	1	1	1	1
	5.182		0.98931	0.99948	0.994187	1.00196	0.998598	1.03827				5.1564		1.00125	0.995856	0.991134	1.01084	0.981171	1.0084
	11.166		0.998687	1.00946	0.990228	1.00832	0.998366	1.02345				11.1596		1.01054	1.00874	0.981031	1.02115	0.984923	1.00341
	17.1628		0.970601	0.995544	1.00123	1.02751	1.00438	1.00805				17.15		1.03864	1.01984	0.975602	1.04217	1.00472	0.990278
	23.1596		0.992296	0.992467	1.0045	1.02594	0.994991	1.03544				23.1404		1.01146	1.00739	1.00356	1.01345	0.972309	0.995665
	29.1564	30	0.978837	1.00366	0.995939	1.01611	1.01443	1.01605				29.1436	30	1.00591	1.00841	0.978497	1.02355	1.00124	0.983938
	35.1532		1.07182	1.0364	1.04176	1.04111	1.05351	1.05822				35.1468		0.962401	0.955971	0.931961	0.979944	0.909688	0.925757
	41.15		1.01063	1.04495	1.01873	1.03756	1.00856	1.07739				41.15		0.928653	0.943597	0.954073	0.944121	0.917878	0.914671
	47.1724		1.06291	1.07798	1.06936	1.09811	1.0347	1.15523				47.1532		0.947786	0.957023	0.917401	0.970716	0.928545	0.945187
	53.1628		1.14525	1.16517	1.15334	1.21744	1.15595	1.27249				53.1564		0.959237	0.939606	0.957625	0.938079	0.949833	0.949941
	59.166		1.21953	1.24697	1.27255	1.28977	1.27418	1.3576				59.1596		0.956098	0.985542	0.964321	0.965242	0.977419	0.983792
	65.1564		1.3109	1.33361	1.38401	1.33346	1.32987	1.41737				65.15		0.9329	0.989821	0.956578	0.954577	0.990138	1.00921
	71.1596		1.33208	1.35458	1.40823	1.31644	1.34918	1.40256				71.1532		0.945855	1.01789	0.974123	0.95258	0.999855	1.02538
	77.15		1.34964	1.3315	1.39957	1.29851	1.34268	1.36665				77.1436		0.947547	1.00786	0.971419	0.961987	1.02276	1.02635
	83.1532		1.30789	1.35799	1.35051	1.27663	1.31252	1.328				83.1468		0.948524	1.03444	0.968632	0.970797	1.04481	1.04172
	89.1564		1.32499	1.33904	1.35969	1.24441	1.30044	1.3041				89.1372		0.961931	1.0521	1.00654	0.987623	1.06034	1.09151
	95.166		1.2935	1.32272	1.32751	1.24058	1.25438	1.27174				95.1532		0.954624	1.04478	1.00233	0.982618	1.07232	1.07482
	101.169		1.26323	1.30037	1.29407	1.20399	1.19697	1.2434				101.156		0.969914	1.04914	0.979012	0.974855	1.07816	1.08676
	107.16		1.2612	1.26179	1.25661	1.18115	1.18503	1.19738				107.147		0.961526	1.03606	1.01638	0.97663	1.09822	1.09767
	113.163		1.23951	1.25611	1.22107	1.16562	1.17592	1.21302				113.15		0.975272	1.04471	1.00084	0.99186	1.10324	1.10949
	119.16		1.20721	1.23574	1.21682	1.13566	1.12177	1.17413				119.14		0.982336	1.05832	0.988659	0.995496	1.10003	1.12497
	125.156		1.18632	1.21012	1.18503	1.14286	1.08731	1.19333				125.156		0.97763	1.06358	1.00967	1.00964	1.11043	1.11683
	131.147		1.18949	1.18521	1.17057	1.10511	1.099	1.18497				131.147		0.975948	1.08932	1.02445	1.00887	1.10349	1.13752
	137.156		1.16274	1.19721	1.16233	1.12296	1.09423	1.14746				137.163		0.97755	1.09282	1.01784	1.00594	1.11385	1.15447
	143.147		1.17382	1.18929	1.17654	1.09735	1.07795	1.14631				143.166		0.988615	1.08822	1.01755	1.01386	1.11507	1.13458
	149.15		1.16472	1.18796	1.14483	1.11566	1.08034	1.13495				149.156		0.998447	1.05741	1.02943	1.00612	1.10569	1.15068
	155.14		1.12074	1.15339	1.11623	1.07965	1.06945	1.13847				155.16		0.973594	1.06959	1.02155	1.00774	1.10487	1.17293
	161.163		1.13219	1.14782	1.12243	1.08538	1.07099	1.12553				161.15		1.00183	1.05927	1.01942	1.00493	1.11457	1.13608
	167.153		1.10353	1.14684	1.11155	1.08423	1.06781	1.11713				167.153		1.00103	1.08252	1.00913	1.01728	1.11349	1.1512
	173.156		1.14107	1.1395	1.10676	1.08444	1.0474	1.12053				173.144		0.990727	1.07313	1.04803	1.00896	1.10421	1.1489
	179.147		1.11838	1.12738	1.08248	1.06226	1.03018	1.11067				179.134		0.982021	1.07166	1.00875	1.00995	1.10467	1.12781
	185.15		1.07778	1.11733	1.08893	1.07525	1.04725	1.12584				185.163		1.01005	1.07863	1.03855	1.00914	1.0923	1.15974
	191.153		1.09073	1.10712	1.07608	1.03154	1.03995	1.11924				191.153		0.992357	1.07424	1.04747	1.00107	1.10724	1.1436
	197.144		1.09488	1.11934	1.08199	1.06896	1.05503	1.10732				197.156		1.00359	1.07551	1.02288	1.00024	1.0783	1.13905
	203.147		1.07696	1.09189	1.08358	1.08345	1.03928	1.10213				203.16		0.986294	1.07074	1.03218	1.02342	1.09092	1.1418
	209.163		1.08359	1.10402	1.07855	1.0678	1.02636	1.10691				209.163		0.994197	1.08976	1.06099	1.02563	1.09675	1.15875
	215.166		1.05841	1.09075	1.04697	1.0568	1.03421	1.1032				215.153		1.00788	1.0842	1.03805	1.01287	1.0944	1.12387
	221.156		1.0654	1.10166	1.08045	1.04501	1.02016	1.10347				221.169		1.01605	1.07306	1.02873	1.00088	1.1039	1.12242
	227.16		1.03777	1.09254	1.0612	1.05317	1.01933	1.11623				227.172		1.00821	1.09124	1.01566	1.01858	1.07554	1.1362
	233.15		1.0551	1.08736	1.06038	1.06496	1.03279	1.10756				233.163		1.00109	1.05122	1.02728	1.00906	1.08358	1.14228
	239.153		1.05011	1.09393	1.06943	1.05839	1.04676	1.1237				239.166		0.997521	1.04496	1.02471	1.0037	1.07079	1.13804
	245.144		1.02683	1.08939	1.06532	1.03611	1.0469	1.1095				245.156		1.00175	1.07559	1.02879	1.0243	1.08636	1.11837
	251.166		1.03062	1.08727	1.04737	1.0397	1.03556	1.07753				251.147		0.976043	1.07439	1.02647	1.00204	1.06183	1.11437
	257.163		1.02954	1.07491	1.05133	1.03607	1.03603	1.08088				257.15		1.01264	1.05488	1.04157	0.996042	1.05522	1.11531
	263.16		1.0647	1.07944	1.05626	1.05114	1.02695	1.11114				263.14		1.02611	1.04921	1.02014	1.00046	1.04662	1.10394
	269.156		1.03315	1.06122	1.06139	1.02575	1.03964	1.0903				269.156		1.01135	1.02801	1.02625	1.00819	1.04058	1.08643
	275.153		1.02909	1.06785	1.05127	1.03532	1.02297	1.08215				275.147		0.993193	1.03927	1.02889	0.994255	1.0326	1.1012
	281.15		1.03613	1.06604	1.05373	1.04863	1.04876	1.09689				281.15		1.01211	1.03447	1.02892	1.0041	1.04302	1.09639
	287.153		1.02052	1.05131	1.05277	1.05118	1.03443	1.0814				287.166		1.01304	1.01858	0.996485	0.993012	1.02329	1.06655
	293.144		1.03294	1.06786	1.03935	1.04139	1.04574	1.0737				293.156		1.00854	1.04859	1.00659	1.01134	1.01246	1.08468
	299.166		1.01635	1.06294	1.04422	1.03336	1.03402	1.081				299.16		1.00182	1.02266	1.02602	0.980003	1.03065	1.06455
	305.169		0.999463	1.04673	1.03396	1.02846	1.03018	1.09932				305.15		1.0104	1.03389	1.02126	0.988143	1.03066	1.079
	311.16		1.03713	1.06012	1.05016	1.05366	1.0612	1.08923				311.153		1.0022	1.05272	1.02131	0.9811	1.02347	1.07097
	317.163		1.01806	1.04928	1.06191	1.03017	1.04492	1.08291				317.144		1.00053	1.01234	1.02521	0.995622	1.01947	1.04522
	323.153		1.01179	1.06179	1.02704	1.02015	1.02675	1.08983				323.147		1.00111	1.02106	1.03125	0.988939	1.00586	1.04446
	329.156		1.02744	1.05167	1.0519	1.02863	1.01557	1.07876				329.137		0.983104	1.03911	1.01185	0.984652	1.00459	1.06342
	335.147		1.02041	1.06094	1.02978	1.0312	1.03476	1.07546				335.153		0.994705	1.0343	0.989371	0.989975	0.991301	1.05229
	341.15		1.00236	1.03562	1.03596	1.02613	1.03277	1.06567				341.156		0.984061	1.01554	1.00331	0.982745	1.00391	1.03393
	347.166		1.01191	1.06344	1.02695	1.02202	1.02834	1.07405				347.147		0.984007	1.01858	1.01289	0.97901	0.991441	1.02202
	353.163		1.01557	1.04685	1.02806	1.01841	1.01202	1.07773				353.163		0.997745	1.00798	1.00693	0.966668	0.98446	1.04133
	359.16	360	1.01744	1.04349	1.0315	1.02593	1.03467	1.08194				359.153	360	0.991268	1.01595	1.00595	0.964491	0.994219	1.03136
	365.163		1.05429	1.10006	1.10027	1.08163	1.11245	1.13339				365.156		0.940839	0.963507	0.93113	0.915335	0.99386	1.01163
	371.153		1.19504	1.25212	1.22982	1.28289	1.32427	1.36179				371.147		0.958541	1.04004	1.00992	0.984968	1.16644	1.14562
	377.156		1.30589	1.34624	1.36032	1.38157	1.50668	1.49782				377.137		0.967968	1.09097	1.03318	1.01983	1.25204	1.20699
	383.16		1.39344	1.4316	1.44526	1.49834	1.61428	1.62203				383.166		1.00434	1.14769	1.05738	1.03804	1.31	1.25813
	389.176		1.46097	1.50349	1.49828	1.56601	1.6965	1.69269				389.156		0.999136	1.16384	1.06317	1.07686	1.32427	1.30749
	395.172		1.48929	1.5733	1.5457	1.62259	1.73903	1.75423				395.16		1.01346	1.17921	1.07126	1.09236	1.33044	1.32974
	401.163		1.53411	1.59374	1.59322	1.6515	1.75052	1.76031				401.15		1.02598	1.18637	1.09465	1.11001	1.35249	1.32383
	407.172		1.50563	1.61161	1.60598	1.66368	1.71264	1.81101				407.14		1.06168	1.18248	1.09596	1.09822	1.34425	1.3259
	413.169		1.56471	1.64668	1.63282	1.62879	1.70826	1.78292				413.144		1.04479	1.21816	1.10828	1.11722	1.34865	1.31576
	419.172		1.56925	1.61045	1.63087	1.63024	1.6919	1.78007				419.134		1.0481	1.21294	1.11417	1.14417	1.33897	1.32619
	425.163		1.53373	1.63878	1.61988	1.61579	1.64127	1.79927				425.163		1.0466	1.20288	1.10145	1.16285	1.34646	1.32225
	431.185		1.53668	1.64432	1.62218	1.62714	1.614	1.7678				431.166		1.08394	1.22255	1.11875	1.173	1.34769	1.34359
	437.176		1.52999	1.62524	1.59493	1.61084	1.59058	1.73747				437.169		1.08627	1.21361	1.14575	1.16858	1.34324	1.33288
	443.179		1.53302	1.59396	1.57488	1.53958	1.55193	1.74016				443.16		1.07431	1.21725	1.10273	1.17057	1.36072	1.33887
	449.169		1.49585	1.59947	1.57534	1.59604	1.55911	1.6943				449.15		1.08938	1.21976	1.10797	1.15354	1.35511	1.31601
	455.172		1.47674	1.57444	1.55377	1.54769	1.53425	1.69069				455.153		1.08471	1.21601	1.12007	1.1769	1.33517	1.33583
	461.169		1.49206	1.552	1.54626	1.5284	1.52624	1.66673				461.144		1.09447	1.2082	1.13464	1.18898	1.33859	1.31897
	467.166		1.48277	1.56421	1.54194	1.55466	1.48289	1.67036				467.147		1.09866	1.19085	1.13148	1.17615	1.35064	1.31702
	473.163		1.4535	1.53658	1.52792	1.51359	1.46494	1.64744				473.163		1.07851	1.21609	1.12386	1.19056	1.3295	1.33568
	479.185		1.46399	1.54036	1.53595	1.50113	1.48999	1.65684				479.166		1.07875	1.1829	1.12078	1.16535	1.35755	1.33329
	485.176		1.44706	1.54256	1.50789	1.50064	1.50185	1.66362				485.156		1.10424	1.19853	1.13993	1.1929	1.34967	1.32622
	491.179		1.45643	1.48561	1.49796	1.51419	1.45882	1.64234				491.147		1.08567	1.19876	1.12122	1.19152	1.33977	1.32583
	497.169		1.43382	1.51667	1.49845	1.46212	1.46729	1.63799				497.15		1.11292	1.21302	1.13639	1.18689	1.34847	1.32703
	503.172		1.43048	1.52932	1.47599	1.4816	1.46491	1.60804				503.153		1.10334	1.20976	1.12771	1.19332	1.34046	1.334
	509.176		1.41194	1.48199	1.48194	1.44669	1.46538	1.6115				509.156		1.10541	1.20025	1.12038	1.20369	1.32569	1.32523
	515.166		1.42449	1.46926	1.45684	1.48723	1.44855	1.60472				515.147		1.10699	1.21499	1.12043	1.17469	1.3541	1.34431
	521.188		1.42528	1.49851	1.47028	1.43286	1.45513	1.59444				521.163		1.10246	1.21471	1.12086	1.20385	1.3296	1.33046
	527.179		1.39421	1.47755	1.43716	1.43613	1.41907	1.59192				527.179		1.12087	1.22559	1.13872	1.19373	1.33173	1.3284
	533.182		1.37845	1.47729	1.4612	1.4746	1.42836	1.61622				533.156		1.10195	1.23836	1.11284	1.1876	1.33462	1.34309
	539.179		1.37642	1.45962	1.44856	1.47377	1.4213	1.58012				539.172		1.09379	1.22819	1.12817	1.20474	1.35011	1.32129
	545.182		1.39358	1.46424	1.42362	1.44033	1.40881	1.57126				545.15		1.11132	1.20897	1.13446	1.19386	1.34636	1.3384
	551.172		1.40766	1.4414	1.44542	1.42057	1.41703	1.57233				551.166		1.11521	1.22252	1.13463	1.2003	1.36079	1.33155
	557.176		1.37858	1.462	1.41557	1.42851	1.39883	1.57062				557.156		1.10384	1.23311	1.12357	1.18516	1.32377	1.3223
	563.166		1.35856	1.45592	1.4223	1.4297	1.38502	1.54043				563.172		1.10422	1.19847	1.13218	1.19239	1.33226	1.31858
	569.188		1.38509	1.41362	1.42061	1.44448	1.39627	1.54778				569.176		1.12024	1.2332	1.12514	1.20502	1.33513	1.34205
	575.179		1.33947	1.46548	1.44106	1.44778	1.39408	1.55659				575.166		1.10246	1.22921	1.11247	1.23407	1.33137	1.34489
	581.182		1.36246	1.43469	1.42127	1.4085	1.40116	1.55175				581.169		1.10704	1.21556	1.12377	1.20475	1.35862	1.32881
	587.172		1.3434	1.41991	1.41667	1.42683	1.36701	1.5438				587.16		1.12552	1.21426	1.1293	1.18699	1.34212	1.32698
	593.176		1.35239	1.43356	1.4087	1.39733	1.38224	1.54815				593.176		1.10597	1.20868	1.13208	1.20191	1.34396	1.35295
	599.166	600	1.35333	1.4405	1.38359	1.39366	1.3766	1.56055				599.166	600	1.09647	1.20924	1.12592	1.18836	1.33327	1.32596

## Sheet: Figure S10-15
	Figure S10.a
	Peak				Slope				AUC
		WT	Crbn-/-			WT	Crbn-/-			WT	Crbn-/-
	1	1.457	1.30048		1	0.0313	0.0184		1	4.65683	3.40911
	2	1.48725	1.37786		2	0.0328	0.0213		2	2.25036	1.22188
	3	1.55462	1.38328		3	0.0368	0.019		3	2.38109	4.07863
	Figure S10.b
	Mean fold increase in Fura2 fluorescence
	Observed time	Representative time	WT			Crbn-/-
	0.7626		1	1	1	1	1	1		Peak
	5.1146		1.02317	1.00314	1.01404	1.0005	0.979064	0.983738			WT	Crbn-/-
	11.105		0.992069	1.0067	1.0444	1.01506	0.955537	0.996769		1	1.32993	1.23786
	17.0954		0.969884	1.02503	1.03762	1.02112	0.960736	0.982917		2	1.39863	1.20475
	23.0858		0.986673	1.01771	1.03968	1.00776	0.962786	0.983418		3	1.34827	1.23222
	29.0762	30	0.975608	0.97066	1.00109	0.995681	0.947705	0.960205
	35.1178		1.01881	1.04779	1.05309	1.0442	1.00556	1.0438
	41.1082		1.00897	1.02973	1.0059	1.036	0.98314	1.03426
	47.0986		0.999384	1.02546	1.03803	1.00209	0.973538	0.986234		Slope
	53.089		1.02475	1.05374	1.04167	0.998058	0.992112	1.01903			WT	Crbn-/-
	59.0794		1.05761	1.08585	1.06189	1.02697	0.982368	1.02786		1	0.0186	0.0056
	65.0698		1.0337	1.09196	1.05484	1.0155	0.988502	1.03903		2	0.0157	0.0073
	71.0602		1.04696	1.05492	1.07975	1.03015	0.992194	1.0246		3	0.0125	0.0096
	77.1018		1.05177	1.04712	1.10922	1.05329	1.01709	1.0295
	83.0922		1.05672	1.08349	1.09426	1.04561	1.03566	1.04005
	89.0826		1.06369	1.08248	1.07278	1.08453	1.0049	1.0538
	95.073		1.04225	1.05821	1.05412	1.02773	1.0388	1.05548		AUC
	101.063		1.05062	1.0973	1.06966	1.02375	1.0153	1.07404			WT	Crbn-/-
	107.105		1.03571	1.1096	1.08754	1.07789	0.979678	1.06964		1	1.41436	1.18822
	113.095		1.02551	1.06892	1.0767	1.06155	1.01249	1.06026		2	3.23942	2.20997
	119.086		1.01904	1.07139	1.05105	1.06533	1.03392	1.05061		3	1.56144	2.65348
	125.076		1.05944	1.05116	1.05912	1.03421	1.02876	1.04988
	131.118		1.0229	1.09482	1.04153	1.0622	1.01765	1.0428
	137.108		1.04791	1.04986	1.04592	1.03882	1.0095	1.02696
	143.099		1.02174	1.06409	1.04296	1.0283	1.01585	1.06297
	149.089		1.02016	1.02421	1.01796	1.02111	1.01054	1.0154
	155.079		1.00817	1.03038	1.00835	1.03983	1.01598	1.04821
	161.07		1.01344	1.05787	1.05496	1.03696	1.018	1.04299
	167.111		1.0007	1.05201	1.04771	0.993814	1.00834	1.02022
	173.102		1.01305	1.03461	1.0153	1.02816	1.01133	1.02142
	179.092		0.987585	1.03896	1.04163	1.04926	1.01555	0.99461
	185.083		0.989498	1.0443	0.996664	1.00351	0.994106	1.01267
	191.124		0.9658	1.03664	1.03185	0.995726	0.992237	1.0073
	197.115		0.988395	1.04551	1.01875	1.01598	1.01348	0.990883
	203.105		0.990116	1.00732	1.07468	1.0325	0.990429	1.03481
	209.095		0.992716	1.04384	1.0209	1.0285	0.98307	1.011
	215.086		0.983431	1.0505	0.997332	1.02566	0.984348	1.0093
	221.127		1.00076	0.999463	1.0308	1.01833	0.968057	0.991097
	227.118		0.996355	0.992487	0.992857	1.01454	0.985563	1.00099
	233.108		0.968524	0.980824	1.01063	0.969657	1.00282	0.99135
	239.099		0.99307	0.995472	1.01543	1.00149	0.993029	1.00745
	245.089		0.974595	1.04665	0.966307	0.996189	0.978375	1.0151
	251.079		0.986019	1.00934	1.02788	1.03277	0.938594	0.96145
	257.121		0.988187	0.989283	1.02978	1.01248	0.953506	0.974468
	263.111		1.01386	0.989529	1.0127	0.984044	0.981008	0.990492
	269.102		0.98295	1.00224	1.00871	0.98388	0.954852	0.972025
	275.092		0.976042	1.01336	1.02072	0.995711	1.00151	0.965634
	281.083		0.997222	1.00547	1.00654	1.00031	0.976418	0.997696
	287.124		0.956089	0.972254	1.01252	1.01504	0.961232	0.966552
	293.115		0.96133	0.987636	0.992846	1.01183	0.935037	0.982047
	299.105		0.98201	0.993247	0.995606	1.00371	0.964437	0.975646
	305.095		0.983552	1.00106	1.00282	1.02677	0.964289	0.965358
	311.086		0.958339	0.998954	1.03509	0.991844	0.973966	0.98513
	317.127		0.960608	0.992102	1.01469	1.00694	0.973511	0.976009
	323.118		0.966337	1.0158	1.00741	0.991418	0.964953	0.965623
	329.108		0.974914	0.988688	0.987162	0.971711	0.955711	0.967613
	335.099		0.932329	1.00396	1.00124	0.986248	0.927677	0.954045
	341.089		0.970968	0.987913	0.987891	0.979972	0.954801	0.973724
	347.131		0.976561	0.975576	1.01989	0.981831	0.918583	0.981563
	353.121		0.970658	0.972955	0.988098	0.970483	0.975145	0.956415
	359.111	360	0.94635	0.984126	0.973821	0.956888	0.984787	0.93512
	365.102		1.00712	1.09796	1.06237	1.04164	1.00339	1.03844
	371.092		1.0518	1.08754	1.05829	1.04187	1.02012	1.05119
	377.083		1.1315	1.12136	1.08628	1.07002	0.992863	1.06111
	383.124		1.09967	1.17463	1.15183	1.12803	1.04931	1.08147
	389.115		1.19741	1.21435	1.15602	1.10156	1.09134	1.12664
	395.105		1.18262	1.27085	1.17751	1.17044	1.11403	1.13687
	401.095		1.21531	1.29681	1.22793	1.15704	1.14832	1.16038
	407.137		1.25479	1.2983	1.24144	1.19455	1.11272	1.14963
	413.127		1.29321	1.3056	1.25101	1.16973	1.1547	1.19239
	419.118		1.26558	1.35509	1.29341	1.16903	1.15135	1.20723
	425.108		1.2522	1.35206	1.31443	1.19662	1.13305	1.17377
	431.099		1.27988	1.38484	1.27401	1.22271	1.17999	1.21291
	437.089		1.3266	1.37374	1.31616	1.17533	1.15495	1.17014
	443.079		1.29123	1.35187	1.29705	1.17288	1.14555	1.21472
	449.07		1.30153	1.37863	1.32674	1.19663	1.13526	1.17541
	455.111		1.3289	1.38038	1.26934	1.21235	1.1957	1.18964
	461.102		1.30229	1.39707	1.27243	1.18068	1.14077	1.19018
	467.092		1.32993	1.34546	1.30225	1.17476	1.18121	1.21291
	473.083		1.27368	1.36389	1.32369	1.19768	1.2005	1.20771
	479.124		1.32493	1.33105	1.29833	1.18388	1.16197	1.1875
	485.115		1.31926	1.39863	1.31437	1.17504	1.14577	1.23222
	491.105		1.31749	1.36978	1.29735	1.14674	1.16561	1.20034
	497.095		1.32015	1.37525	1.34827	1.16157	1.17922	1.17343
	503.086		1.30721	1.3138	1.32317	1.15864	1.19644	1.17841
	509.127		1.29029	1.341	1.29994	1.23786	1.20475	1.16741
	515.118		1.27916	1.33479	1.29763	1.17131	1.19925	1.14942
	521.108		1.29325	1.365	1.32417	1.1683	1.15372	1.17278
	527.099		1.31812	1.30383	1.29328	1.16403	1.15669	1.17486
	533.089		1.26173	1.32536	1.31075	1.17793	1.13283	1.09869
	539.079		1.28685	1.34851	1.3021	1.17717	1.14675	1.16543
	545.121		1.25188	1.32682	1.31406	1.19831	1.12247	1.14386
	551.111		1.2776	1.27274	1.31624	1.16374	1.12085	1.16783
	557.102		1.26556	1.31851	1.31834	1.1549	1.1355	1.10766
	563.092		1.24494	1.31828	1.30459	1.1629	1.10787	1.1364
	569.083		1.25719	1.33909	1.27987	1.16574	1.10143	1.15014
	575.124		1.23536	1.32492	1.25621	1.1306	1.10865	1.15216
	581.115		1.26776	1.2939	1.25562	1.14532	1.11362	1.15758
	587.105		1.25383	1.30792	1.27082	1.19125	1.11601	1.12286
	593.095		1.23906	1.32307	1.26925	1.1503	1.13167	1.07778
	599.086	600	1.23423	1.27557	1.25899	1.2075	1.11875	1.13263
	Figure S10.c
	Engulfing phagocytes (%)
		WT		Crbn-/-
		DMSO	GSK-5498A	DMSO	GSK-5498A
	1	18.4	9.6	28.3	12.3
	2	21	10.8	26.1	10.2
	3	23.5	11.2	29	12.4
	Figure S11.a
	Relative expression of Orai1
	BMDM	WT	Crbn-/-		PM	WT	Crbn-/-		MEF	WT	Crbn-/-
	1	1	1.66384		1	1	1.63902		1	1	2.25459
	2	1	2.94472		2	1	1.73252		2	1	4.35582
	3	1	2.90084		3	1	1.41567		3	1	5.96652
	Figure S11.b
	Relative expression of Orai1
	293T	WT	Crbn-/-
	1	1	2.21766
	2	1	2.25657
	3	1	1.95518
	Figure S11.c
	Relative co-precipiated Crbn
	BMDM	IgG	Orai1
	1	1	2.03971
	2	1	1.65347
	3	1	2.2634
	Figure S12.b
	unit: kDa
	IP:HA
	Blot:DDB1
	TCL
	Blot:DDB1
	IP:HA
	Blot:Cul4A
	TCL
	Blot:Cul4A
	IP:HA
	Blot:HA
	Figure S13
	Relative expression of Orai1 (Orai1-Flag or Orai1-K89A-Flag)
		Orai1	Orai1+Crbn	Orai1K89A	Orai1K89A+Crbn
	1	1	0.323989	1.1736	0.797908
	2	1	0.412279	0.927979	0.732282
	3	1	0.216188	1.19841	0.740253
	Figure S14.a
	Relative expression of Orai1
	Apop. thy. (min)	-	30	60
	1	1	1.45349	2.22323
	2	1	1.75307	2.98549
	3	1	1.304	2.26079
	Figure S14.b
	Blot:Orai1
	Blot:β-Actin
	Figure S15
	IP: p-Tyro
	Blot:Crbn
	TCL
	Blot:Crbn

## Sheet: Figure S16-18
	Figure S16.a
	unit: kDa	MEF		PM		BMDM
		WT	Crbn-/-	WT	Crbn-/-	WT	Crbn-/-
	Blot:Orai2
	Blot:β-Actin
	Relative expression of Orai2
	MEF	WT	Crbn-/-		PM	WT	Crbn-/-		BMDM	WT	Crbn-/-
	1	1	3.24912		1	1	1.91566		1	1	1.53104
	2	1	1.5032		2	1	2.42335		2	1	1.5032
	3	1	2.53317		3	1	1.92648		3	1	1.2181
	Figure S16.b
	unit: kDa
	IP:Flag
	Blot:Crbn
	TCL
	Blot:Crbn
	IP:Flag
	Blot:Flag
	Figure S16.c
	unit: kDa
	IP:Flag
	Blot:Crbn
	TCL
	Blot:Crbn
	IP:Flag
	Blot:Flag
	Figure S16.d
	Engulfing phagocytes (%)				Engulfing phagocytes (%)
		GFP	Orai2			GFP	Orai3
	1	16.85	25.15		1	19.85	23.5
	2	24.65	28.95		2	22.15	22.95
	3	24.7	27.5		3	22.35	16.1
	4	22.65	31.9		4	19.45	19.65
					5	21.5	16.3
	Figure S16.e
	Blot:Orai1						Blot:Orai2
	Blot:β-Actin						Blot:β-Actin
	Relative Orai1 mNRA					Relative Orai2 mNRA
		siRNA					siRNA
		control	Orai1	Orai2			control	Orai1	Orai2
	1	1	0.525525	0.888031		1	1	1.02622	0.437852
	2	1	0.424662	0.814655		2	1	1.12054	0.377504
	3	1	0.418307	1.02688		3	1	1.58911	0.192018
	Figure S16.f
	Engufing phagocytes (%)					MFI
		siRNA					siRNA
		control	Orai1	Orai2			control	Orai1	Orai2
	1	22.6	15.2	24.5		1	1.319	1.31825	1.33425
	2	28.1	16	24.2		2	1.8295	1.22275	1.7235
	3	25.3	15.8	25.7		3	1.83575	1.233	1.82425
	4	26.9	17.2	25.2		4	1.84175	1.23175	1.821
	5	23.7	14.4	21.3		5	1.1905	1.251	1.27475
	Figure S16.g
	Mean fold increase in Fura2 fluorescence
			siRNA
	Observed time	Representative time	control			Orai1			Orai2				Peak	siRNA
	0.742		1	1	1	1	1	1	1	1	1			control	Orai1	Orai2
	5.1452		1.01539	1.00564	0.976249	0.978813	1.03774	1.02272	0.981305	0.953103	1.03737		1	1.47513	1.28876	1.39257
	11.1356		0.995842	1.00089	0.980709	0.97215	1.01972	1.00774	1.04297	0.999196	1.01931		2	1.42574	1.30563	1.46403
	17.126		0.998081	0.972266	0.993281	1.00286	1.0293	1.01768	1.02487	1.03927	1.04484		3	1.44395	1.33594	1.56486
	23.1676		0.993447	1.00589	0.998985	0.988374	1.04048	1.01293	1.01259	1.00805	1.05797
	29.158	30	0.995665	1.03636	1.00592	0.991136	1.03692	0.987278	1.01707	1.02158	1.01154
	35.1484		0.99256	0.989471	1.01395	1.01496	1.02409	1.03975	1.01954	1.01992	1.0282
	41.1388		0.984368	0.980714	1.01535	1.01584	1.04591	1.03463	1.0156	1.0226	1.04257		Slope	siRNA
	47.1292		1.04529	1.05274	1.01945	1.04922	1.05307	1.05777	1.04161	1.03349	1.10824			control	Orai1	Orai2
	53.1196		1.12927	1.09459	1.02601	1.10976	1.09513	1.09721	1.08153	1.08657	1.11523		1	0.0443	0.0196	0.0334
	59.11		1.14919	1.09544	1.11339	1.16038	1.14238	1.15002	1.13096	1.11378	1.1624		2	0.0334	0.029	0.0414
	65.1516		1.18058	1.18735	1.17094	1.17936	1.1643	1.20728	1.15994	1.1676	1.21766		3	0.0445	0.0252	0.0513
	71.142		1.20393	1.17897	1.14465	1.1784	1.18753	1.23818	1.13576	1.18887	1.27025
	77.1324		1.16529	1.18174	1.15966	1.17696	1.21722	1.23992	1.15713	1.17216	1.24456
	83.1228		1.19784	1.17077	1.17477	1.16961	1.19494	1.22355	1.15727	1.23182	1.26227
	89.1132		1.13447	1.19614	1.16326	1.17009	1.18897	1.22599	1.17587	1.17796	1.22572		AUC	siRNA
	95.1548		1.17018	1.20303	1.17766	1.16944	1.16207	1.21045	1.15765	1.23782	1.21854			control	Orai1	Orai2
	101.145		1.18116	1.16572	1.16135	1.16174	1.15808	1.13936	1.12022	1.15938	1.24038		1	3.65889	3.17213	2.04039
	107.136		1.22525	1.17502	1.19802	1.12971	1.1335	1.13818	1.16579	1.17979	1.18415		2	1.65822	1.35249	3.04002
	113.126		1.17524	1.18271	1.10565	1.10966	1.13297	1.12319	1.13897	1.17072	1.25381		3	1.27526	4.46939	4.99099
	119.116		1.14207	1.12743	1.09915	1.10665	1.13327	1.12017	1.14548	1.1883	1.21246
	125.158		1.17532	1.14554	1.12863	1.11534	1.10435	1.12445	1.10519	1.17444	1.13567
	131.148		1.17325	1.12475	1.09921	1.12441	1.09946	1.09136	1.12687	1.1432	1.16923
	137.139		1.1166	1.14115	1.07588	1.07398	1.09276	1.06788	1.13314	1.12195	1.18556
	143.129		1.13344	1.16655	1.06374	1.07452	1.07139	1.07589	1.135	1.12596	1.17018
	149.12		1.12558	1.12623	1.07611	1.06279	1.09496	1.05778	1.11886	1.11278	1.12502
	155.11		1.1111	1.1186	1.06416	1.07644	1.06571	1.06022	1.09913	1.13097	1.16567
	161.152		1.06296	1.067	1.08003	1.05476	1.05949	1.04825	1.09456	1.11215	1.12351
	167.142		1.06322	1.10149	1.02704	1.06075	1.06489	1.04892	1.10174	1.08766	1.14288
	173.132		1.04071	1.0751	1.04358	1.03837	1.04703	1.03675	1.05038	1.07721	1.14238
	179.123		1.08196	1.08404	0.997524	1.07526	1.0686	1.03705	1.04429	1.03683	1.12446
	185.113		1.08169	1.09298	0.995331	1.04194	1.04877	1.04284	1.06402	1.10785	1.12115
	191.155		1.04271	1.08027	1.01696	1.02248	1.0531	1.04434	1.05901	1.06384	1.09167
	197.145		1.04517	1.07151	1.0369	1.01253	1.03142	1.03536	1.02981	1.06193	1.09803
	203.136		1.02246	1.06367	1.00219	1.02532	1.02546	1.04175	1.08582	1.06591	1.08915
	209.126		1.09455	1.02037	1.00293	1.02592	1.03315	1.04702	0.992118	1.08432	1.0727
	215.168		0.996553	1.07642	1.00978	1.03568	1.03286	1.03455	1.04564	1.04004	1.09879
	221.158		1.03836	1.02612	1.00184	1.01555	1.00996	1.0312	1.03244	1.03702	1.05708
	227.148		1.03928	1.01355	0.984831	1.03406	1.02225	1.02766	1.0198	1.08993	1.08303
	233.139		1.05241	1.01496	0.972621	1.0064	1.03489	1.04363	1.03402	1.04531	1.09283
	239.129		0.993633	1.03239	0.956492	1.01525	1.01234	1.02128	0.977183	1.06135	1.06706
	245.12		0.98643	1.02893	0.98694	1.00482	1.02846	1.03156	1.01709	1.03994	1.07152
	251.161		1.01579	1.02981	0.982911	0.996828	1.03551	1.03278	0.999995	1.03089	1.04847
	257.152		1.02595	0.978282	0.981781	0.995318	1.01933	1.03845	0.98824	1.02668	1.0638
	263.142		0.989111	0.998386	0.974216	0.993099	0.997256	1.02726	1.01421	1.03726	0.978542
	269.132		1.01781	1.01634	0.936701	1.00006	1.02529	1.04121	1.0301	1.00887	1.03417
	275.174		0.993791	0.997775	0.945852	1.00736	1.04024	1.04599	0.992539	1.03087	1.04671
	281.164		1.01241	1.00559	0.968308	1.00083	1.01697	1.01591	0.96765	1.01907	1.02755
	287.155		0.991629	1.00929	0.982246	1.00131	1.02439	1.04788	0.977512	0.989036	1.02646
	293.145		0.991906	0.978613	0.970638	0.977996	1.00523	1.01447	1.0029	0.996403	1.00527
	299.187		0.987568	0.963142	0.966078	0.98357	1.01232	1.02892	1.02585	0.970208	1.01359
	305.177		0.962378	1.03034	0.961835	0.969599	1.02293	1.02525	0.948962	1.02621	1.04906
	311.168		0.983749	1.01716	0.960705	0.992792	1.00503	1.02001	0.988847	0.975012	0.997122
	317.158		0.986934	1.01246	0.949829	0.986684	1.01058	1.01407	1.00028	1.01176	1.02055
	323.148		0.974782	1.02519	0.965806	1.00431	1.0051	1.02601	0.973649	1.02095	1.00375
	329.139		1.01265	1.01541	0.939662	0.986691	1.00771	1.02327	0.97233	1.03793	0.976348
	335.129		0.966189	0.985028	0.930122	0.998582	1.01007	1.02068	0.967086	1.00793	0.994639
	341.12		0.965808	0.969716	0.925407	0.993771	0.988835	1.02416	1.01151	1.032	1.05573
	347.161		1.01111	0.985346	0.944981	0.960646	0.996358	1.01232	0.956585	1.00218	1.0324
	353.152		0.986148	0.973505	0.964142	0.958273	0.99474	1.01402	0.986667	1.01581	1.03289
	359.142	360	0.985638	0.9899	0.960971	0.965868	1.02453	1.01596	0.993178	1.01135	0.997911
	365.132		1.02261	1.00089	0.977746	1.02556	1.08889	1.10487	0.99285	1.07709	1.07214
	371.174		1.13587	1.13577	1.11747	1.10063	1.14345	1.17206	1.0875	1.14904	1.21638
	377.164		1.24405	1.25218	1.22033	1.11835	1.22739	1.2165	1.22791	1.23371	1.32397
	383.155		1.30957	1.28165	1.29604	1.21291	1.25662	1.25638	1.31909	1.30553	1.39657
	389.145		1.39799	1.36332	1.383	1.21368	1.23675	1.26939	1.30543	1.37207	1.43375
	395.187		1.44134	1.36122	1.366	1.25293	1.29085	1.28334	1.3029	1.40696	1.52379
	401.177		1.45932	1.38503	1.39671	1.25418	1.2857	1.29104	1.35461	1.43743	1.4367
	407.168		1.44413	1.39286	1.41799	1.26266	1.28563	1.32125	1.37818	1.4291	1.49847
	413.158		1.42173	1.41538	1.43579	1.26872	1.30563	1.32286	1.36622	1.43701	1.47402
	419.148		1.44315	1.34629	1.41399	1.25682	1.29077	1.32685	1.37635	1.45894	1.56486
	425.139		1.47513	1.37951	1.44395	1.28071	1.28859	1.33594	1.38355	1.46403	1.47886
	431.129		1.41248	1.42574	1.3975	1.27554	1.27195	1.3073	1.39257	1.39482	1.43919
	437.171		1.4266	1.36752	1.38845	1.26871	1.26971	1.30081	1.33442	1.43272	1.39821
	443.161		1.43405	1.32886	1.37742	1.28876	1.28217	1.29243	1.38036	1.40472	1.44958
	449.152		1.42339	1.35676	1.37411	1.25658	1.2784	1.27442	1.30816	1.33283	1.47071
	455.142		1.40012	1.37045	1.37258	1.2736	1.2493	1.28412	1.31844	1.40898	1.41897
	461.132		1.41388	1.32913	1.34118	1.27088	1.26304	1.26179	1.38928	1.40501	1.39439
	467.174		1.40288	1.33122	1.37322	1.26115	1.2344	1.26982	1.33998	1.40441	1.36662
	473.164		1.39254	1.32004	1.3804	1.24166	1.25851	1.29639	1.33539	1.32879	1.37407
	479.155		1.40035	1.30129	1.35396	1.24663	1.28276	1.24996	1.33945	1.37643	1.40514
	485.145		1.31927	1.31823	1.29362	1.24135	1.23913	1.26625	1.37421	1.29799	1.35922
	491.187		1.33744	1.26939	1.33342	1.24773	1.25273	1.25382	1.30658	1.32949	1.38056
	497.177		1.33266	1.32026	1.38635	1.22965	1.22051	1.24853	1.3194	1.39315	1.40526
	503.168		1.31421	1.26646	1.35354	1.25241	1.2294	1.24757	1.25797	1.28424	1.36472
	509.158		1.31449	1.24661	1.32526	1.19309	1.21723	1.24505	1.33874	1.34081	1.35034
	515.148		1.35432	1.25838	1.26902	1.21239	1.23063	1.23767	1.28447	1.31939	1.3664
	521.139		1.28232	1.28459	1.32272	1.21446	1.22726	1.22417	1.23783	1.36984	1.38895
	527.18		1.26968	1.27158	1.32834	1.20095	1.22371	1.20447	1.35462	1.31868	1.33576
	533.171		1.31659	1.3141	1.23583	1.20047	1.20241	1.2282	1.27756	1.29421	1.34526
	539.161		1.29449	1.28057	1.24022	1.20835	1.2146	1.20926	1.29529	1.31454	1.33045
	545.152		1.2676	1.25691	1.31955	1.21052	1.19625	1.24516	1.24165	1.28736	1.29249
	551.142		1.33308	1.25774	1.30354	1.19337	1.18521	1.22688	1.28718	1.30623	1.32659
	557.132		1.24642	1.25994	1.28393	1.17288	1.18778	1.21119	1.23387	1.31208	1.31332
	563.174		1.28651	1.28289	1.29631	1.22611	1.20578	1.2039	1.24357	1.31002	1.34929
	569.164		1.24696	1.23754	1.28605	1.18262	1.19715	1.21743	1.3085	1.32517	1.34063
	575.155		1.2679	1.25628	1.23277	1.17492	1.19605	1.21979	1.22212	1.25765	1.33067
	581.145		1.23871	1.27035	1.23061	1.18143	1.20085	1.20947	1.26057	1.28509	1.27612
	587.136		1.25275	1.21699	1.25158	1.17589	1.19323	1.20623	1.34803	1.24137	1.3762
	593.177		1.26343	1.22584	1.24553	1.17445	1.19352	1.1964	1.26872	1.26729	1.28396
	599.168	600	1.27298	1.23802	1.21825	1.18974	1.20117	1.19503	1.24185	1.26824	1.30636
	Figure S17.a
	unit: kDa
	IP:Flag
	Blot:Crbn
	TCL
	Blot:Crbn
	IP:Flag
	Blot:Flag
	Figure S17.b
	unit: kDa
	IP:Flag
	Blot:HA
	IP:Flag
	Blot:Flag
	TCL
	Blot:HA
	TCL
	Blot:β-Actin
	Figure S17.c
	unit: kDa
	IP:Flag
	Blot:HA
	IP:Flag
	Blot:Flag
	TCL
	Blot:HA
	TCL
	Blot:Crbn
	TCL
	Blot:β-Actin
	Figure S18.a
	unit: kDa
							Quantification - Representative data
	Blot:Orai1							WT	Crbn-/-
							-	1	1
							12h	0.553601	0.797517
							24h	0.356634	0.675106
	Blot:β-Actin
	Figure S18.b
	MFI of engulfing phagocytes (x103 arbitrary units)
		WT			Crbn-/-
	Incubation time	5min	15min	30min	5min	15min	30min
	1	5.848	7.887	8.269	6.77	11.6	15.041
	2	6.465	6.898	9.186	7.504	9.405	14.812
	3	6.942	10.593	14.532	12.109	17.675	22.45
	4	8.71	12.005	14.852	9.611	13.82	16.697
	5	9.583	14.426	17.634	11.372	16.822	21.468
	6	7.791	11.31	13.01	10.379	16.173	18.604
